# Supplementary material for: Crystal structure of the charge-transfer complex 2-(1,2,3,4-tetra­hydro­naph­thal­en-1-yl­idene)hydrazinecarbo­thio­amide–pyrazine-2,3,5,6-tetra­carbo­nitrile (2/1)
Source: Acta Crystallogr Sect E Struct Rep Online. 2014 Sep 6;70(Pt 10):o1090–1. doi: 10.1107/S1600536814019795 (PMC4257178; doi:10.1107/S1600536814019795)
Supplement: Supplementary file 1 [file e-70-o1090-sup1.cif]

##############################################################################
#                                                                            #
# This CIF contains the data in a paper accepted for publication in          #
# Acta Crystallographica Section E. It conforms to the requirements of       #
# Notes for Authors for Acta Crystallographica Section E, and has been       #
# peer reviewed under the auspices of the IUCr Commission on Journals.       #
#                                                                            #
# Full details of the Crystallographic Information File format               #
# are given in the paper "The Crystallographic Information File (CIF):       #
# a New Standard Archive File for Crystallography" by S. R. Hall, F. H.      #
# Allen and I. D. Brown [Acta Cryst. (1991), A47, 655-685].                  #
#                                                                            #
# The current version of the core CIF dictionary is obtainable from          #
# ftp://ftp.iucr.org/pub/cif_core.dic.                                       #
#                                                                            #
# Software is freely available for graphical display of the structure(s)     #
# in this CIF. For information consult the CIF software page                 #
# http://www.iucr.org/resources/cif/software.                                #
#                                                                            #
# This file may be used for bona fide research purposes within the           #
# scientific community so long as proper attribution is given to the journal # 
# article from which it was obtained.                                        #
#                                                                            #
##############################################################################
data_I
_database_code_depnum_ccdc_archive 'CCDC 1022549'
_audit_creation_method     SHELXL-97
_chemical_name_systematic
;
2-(1,2,3,4-Tetrahydronaphthalen-1-ylidene)hydrazinecarbothioamide--\
pyrazine-2,3,5,6-tetracarbonitrile (2/1)
;
_chemical_name_common     'Tetralon-thiosemicarbazon/0.5 Tetracyanopyrazin'
_chemical_formula_moiety     '2(C11 H13 N3 S1), C8 N6'
_chemical_formula_sum     'C30 H26 N12 S2'
_chemical_formula_iupac     '2C11 H13 N3 S1, C8 N6'
_chemical_formula_weight     618.74
_chemical_melting_point     ?
_symmetry_cell_setting     triclinic
_symmetry_space_group_name_H-M     'P -1'
_symmetry_space_group_name_Hall     '-P 1'
loop_
    _symmetry_equiv_pos_as_xyz
    'x, y, z'
    '-x, -y, -z'
_cell_length_a     6.1363(4)
_cell_length_b     8.2574(3)
_cell_length_c     15.3303(9)
_cell_angle_alpha     86.659(3)
_cell_angle_beta     78.751(2)
_cell_angle_gamma     73.893(3)
_cell_volume     731.95(7)
_cell_formula_units_Z     1
_cell_measurement_reflns_used     15334
_cell_measurement_theta_min     2.91
_cell_measurement_theta_max     27.48
_cell_measurement_temperature     293(2)
_exptl_crystal_description     plate
_exptl_crystal_colour     red
_exptl_crystal_size_max     0.06
_exptl_crystal_size_mid     0.04
_exptl_crystal_size_min     0.02
_exptl_crystal_density_diffrn     1.404
_exptl_crystal_density_meas     ?
_exptl_crystal_density_method     'not measured'
_exptl_crystal_F_000     322
_exptl_absorpt_coefficient_mu     0.227
_exptl_absorpt_correction_type     analytical
_exptl_absorpt_process_details     '(Alcock, 1970)'
_exptl_absorpt_correction_T_min     0.9865
_exptl_absorpt_correction_T_max     0.9951
_exptl_special_details     ?
_diffrn_ambient_temperature     293(2)
_diffrn_radiation_type     MoK\a
_diffrn_radiation_wavelength     0.71073
_diffrn_radiation_monochromator     graphite
_diffrn_measurement_device_type     'Nonius KappaCCD'
_diffrn_measurement_method     'CCD rotation images, thick slices'
_diffrn_detector_area_resol_mean     9
_diffrn_reflns_number     10255
_diffrn_reflns_av_R_equivalents     0.0728
_diffrn_reflns_av_sigmaI/netI     0.0690
_diffrn_reflns_theta_min     3.52
_diffrn_reflns_theta_max     25.10
_diffrn_reflns_theta_full     25.10
_diffrn_measured_fraction_theta_max     0.995
_diffrn_measured_fraction_theta_full     0.995
_diffrn_reflns_limit_h_min     -7
_diffrn_reflns_limit_h_max     7
_diffrn_reflns_limit_k_min     -9
_diffrn_reflns_limit_k_max     9
_diffrn_reflns_limit_l_min     -18
_diffrn_reflns_limit_l_max     18
_diffrn_standards_number     ?
_diffrn_standards_interval_count     ?
_diffrn_standards_interval_time     ?
_diffrn_standards_decay_%     ?
_refine_special_details
;
Refinement of <i>F</i>^2^ against ALL reflections. The weighted <i>R</i>-factor
<i>wR</i> and goodness of fit <i>S</i> are based on <i>F</i>^2^, conventional
<i>R</i>-factors <i>R</i> are based on <i>F</i>, with <i>F</i> set to zero for
negative <i>F</i>^2^. The threshold expression of <i>F</i>^2^ >
\s(<i>F</i>^2^) is used only for calculating <i>R</i>-factors(gt) <i>etc</i>.
and is not relevant to the choice of reflections for refinement.
<i>R</i>-factors based on <i>F</i>^2^ are statistically about twice as large
as those based on <i>F</i>, and <i>R</i>- factors based on ALL data will be
even larger.
;
_reflns_number_total     2601
_reflns_number_gt     1775
_reflns_threshold_expression     I>2\s(I)
_refine_ls_structure_factor_coef     Fsqd
_refine_ls_matrix_type     full
_refine_ls_R_factor_all     0.0859
_refine_ls_R_factor_gt     0.0454
_refine_ls_wR_factor_gt     0.0816
_refine_ls_wR_factor_ref     0.0958
_refine_ls_goodness_of_fit_ref     1.084
_refine_ls_restrained_S_all     1.084
_refine_ls_number_reflns     2601
_refine_ls_number_parameters     251
_refine_ls_number_restraints     0
_refine_ls_hydrogen_treatment     refall
_refine_ls_weighting_scheme     calc
_refine_ls_weighting_details
         'calc w=1/[\s^2^(Fo^2^)+(0.0321P)^2^+0.1427P] where P=(Fo^2^+2Fc^2^)/3'
_atom_sites_solution_hydrogens     geom
_atom_sites_solution_primary     direct
_atom_sites_solution_secondary     difmap
_refine_ls_shift/su_max     0.000
_refine_ls_shift/su_mean     0.000
_refine_diff_density_max     0.256
_refine_diff_density_min     -0.310
_refine_ls_extinction_method     none
_refine_ls_extinction_coef     ?
loop_
    _atom_type_symbol
    _atom_type_description
    _atom_type_scat_dispersion_real
    _atom_type_scat_dispersion_imag
    _atom_type_scat_source
    C C 0.0033 0.0016 'International Tables Vol C Tables 4.2.6.8 and 6.1.1.4'
    H H 0.0000 0.0000 'International Tables Vol C Tables 4.2.6.8 and 6.1.1.4'
    N N 0.0061 0.0033 'International Tables Vol C Tables 4.2.6.8 and 6.1.1.4'
    S S 0.1246 0.1234 'International Tables Vol C Tables 4.2.6.8 and 6.1.1.4'
_computing_data_collection     'COLLECT (Nonius, 1998)'
_computing_cell_refinement     'SCALEPACK (Otwinowski & Minor, 1997)'
_computing_data_reduction     'DENZO and SCALEPACK (Otwinowski & Minor, 1997)'
_computing_structure_solution     'SHELXS97 (Sheldrick, 2008)'
_computing_structure_refinement     'SHELXL97 (Sheldrick, 2008)'
_computing_molecular_graphics     'DIAMOND (Brandenburg, 2006)'
_computing_publication_material     'publCIF (Westrip, 2010)'
loop_
    _atom_site_type_symbol
    _atom_site_label
    _atom_site_fract_x
    _atom_site_fract_y
    _atom_site_fract_z
    _atom_site_U_iso_or_equiv
    _atom_site_adp_type
    _atom_site_calc_flag
    _atom_site_refinement_flags
    _atom_site_occupancy
    _atom_site_symmetry_multiplicity
    _atom_site_disorder_assembly
    _atom_site_disorder_group
    S S1 0.57106(12) 0.24556(8) 0.49235(5) 0.0255(2) Uani d . 1 1 . .
    N N1 -0.0374(4) 0.4493(2) 0.63392(13) 0.0209(5) Uani d . 1 1 . .
    N N2 0.1759(4) 0.4342(3) 0.58009(13) 0.0202(5) Uani d . 1 1 . .
    N N3 0.2050(4) 0.1530(3) 0.57790(17) 0.0311(6) Uani d . 1 1 . .
    C C1 -0.1576(4) 0.5967(3) 0.66381(15) 0.0187(6) Uani d . 1 1 . .
    C C2 -0.0813(5) 0.7547(3) 0.64597(19) 0.0218(6) Uani d . 1 1 . .
    C C3 -0.2709(5) 0.9130(3) 0.67964(19) 0.0267(6) Uani d . 1 1 . .
    C C4 -0.3900(5) 0.8872(3) 0.77390(18) 0.0271(6) Uani d . 1 1 . .
    C C5 -0.4936(4) 0.7411(3) 0.77777(16) 0.0213(6) Uani d . 1 1 . .
    C C10 -0.3814(4) 0.6016(3) 0.72246(15) 0.0191(6) Uani d . 1 1 . .
    C C9 -0.4809(4) 0.4679(3) 0.72410(17) 0.0226(6) Uani d . 1 1 . .
    C C8 -0.6878(5) 0.4710(3) 0.78065(17) 0.0260(6) Uani d . 1 1 . .
    C C7 -0.7975(5) 0.6088(3) 0.83626(19) 0.0274(6) Uani d . 1 1 . .
    C C6 -0.7026(5) 0.7431(3) 0.83434(17) 0.0265(6) Uani d . 1 1 . .
    C C11 0.3029(4) 0.2765(3) 0.55299(16) 0.0203(6) Uani d . 1 1 . .
    H H2A -0.030(4) 0.763(3) 0.5850(16) 0.012(6) Uiso d . 1 1 . .
    H H2B 0.059(5) 0.742(3) 0.6765(17) 0.030(7) Uiso d . 1 1 . .
    H H3A -0.383(5) 0.937(3) 0.6388(19) 0.039(8) Uiso d . 1 1 . .
    H H3B -0.205(4) 1.011(3) 0.6756(16) 0.028(7) Uiso d . 1 1 . .
    H H4A -0.509(5) 0.991(3) 0.7973(17) 0.034(7) Uiso d . 1 1 . .
    H H4B -0.275(5) 0.862(3) 0.8164(17) 0.032(7) Uiso d . 1 1 . .
    H H6 -0.404(4) 0.373(3) 0.6829(17) 0.032(7) Uiso d . 1 1 . .
    H H7 -0.754(5) 0.383(3) 0.7821(17) 0.030(7) Uiso d . 1 1 . .
    H H8 -0.933(5) 0.612(3) 0.8765(19) 0.038(8) Uiso d . 1 1 . .
    H H9 -0.779(5) 0.839(3) 0.8738(18) 0.035(8) Uiso d . 1 1 . .
    H HN2 0.242(5) 0.518(3) 0.5664(18) 0.037(8) Uiso d . 1 1 . .
    H HN3A 0.283(5) 0.047(4) 0.5558(19) 0.044(9) Uiso d . 1 1 . .
    H HN3B 0.065(6) 0.176(4) 0.607(2) 0.053(10) Uiso d . 1 1 . .
    N N4 0.2849(4) 0.4881(3) 0.04821(14) 0.0251(5) Uani d . 1 1 . .
    N N5 0.1068(4) 0.8479(3) 0.17016(16) 0.0355(6) Uani d . 1 1 . .
    N N6 0.2570(4) 0.1174(3) -0.02636(15) 0.0375(6) Uani d . 1 1 . .
    C C12 0.3663(4) 0.6193(3) 0.05758(16) 0.0228(6) Uani d . 1 1 . .
    C C13 0.4196(4) 0.3699(3) -0.00991(16) 0.0231(6) Uani d . 1 1 . .
    C C14 0.2226(5) 0.7472(3) 0.12048(18) 0.0263(6) Uani d . 1 1 . .
    C C15 0.3294(5) 0.2286(3) -0.01969(18) 0.0282(6) Uani d . 1 1 . .
loop_
    _atom_site_aniso_label
    _atom_site_aniso_U_11
    _atom_site_aniso_U_22
    _atom_site_aniso_U_33
    _atom_site_aniso_U_12
    _atom_site_aniso_U_13
    _atom_site_aniso_U_23
    S1 0.0220(4) 0.0187(3) 0.0324(4) -0.0062(3) 0.0051(3) -0.0043(3)
    N1 0.0186(12) 0.0223(11) 0.0218(12) -0.0064(9) -0.0019(10) -0.0011(9)
    N2 0.0174(12) 0.0189(12) 0.0232(12) -0.0073(10) 0.0027(10) -0.0028(9)
    N3 0.0210(15) 0.0194(13) 0.0476(16) -0.0074(11) 0.0105(12) -0.0064(11)
    C1 0.0198(14) 0.0176(13) 0.0185(14) -0.0044(10) -0.0040(11) -0.0006(10)
    C2 0.0202(16) 0.0215(14) 0.0207(16) -0.0030(11) 0.0001(13) -0.0009(11)
    C3 0.0286(17) 0.0185(14) 0.0320(17) -0.0075(12) -0.0009(14) -0.0023(11)
    C4 0.0271(17) 0.0229(15) 0.0279(16) -0.0044(12) 0.0007(14) -0.0047(12)
    C5 0.0207(15) 0.0216(13) 0.0198(14) -0.0029(11) -0.0044(12) 0.0011(10)
    C10 0.0169(14) 0.0227(13) 0.0172(14) -0.0046(11) -0.0032(11) 0.0004(10)
    C9 0.0221(16) 0.0224(14) 0.0244(15) -0.0076(12) -0.0049(12) 0.0012(11)
    C8 0.0219(16) 0.0306(16) 0.0276(16) -0.0110(13) -0.0062(13) 0.0067(12)
    C7 0.0171(16) 0.0365(16) 0.0242(16) -0.0033(12) 0.0001(13) 0.0035(12)
    C6 0.0223(16) 0.0290(15) 0.0233(16) -0.0011(12) -0.0007(13) -0.0016(12)
    C11 0.0186(15) 0.0193(13) 0.0224(14) -0.0064(11) 0.0002(11) -0.0026(10)
    N4 0.0221(13) 0.0290(12) 0.0256(13) -0.0091(10) -0.0043(10) -0.0011(10)
    N5 0.0277(15) 0.0353(14) 0.0398(16) -0.0039(11) -0.0027(12) -0.0060(12)
    N6 0.0369(16) 0.0411(15) 0.0373(15) -0.0173(13) -0.0027(12) -0.0048(11)
    C12 0.0198(15) 0.0278(14) 0.0206(14) -0.0047(11) -0.0051(12) -0.0011(11)
    C13 0.0214(15) 0.0282(14) 0.0205(14) -0.0086(12) -0.0030(12) 0.0000(11)
    C14 0.0217(16) 0.0319(15) 0.0267(16) -0.0098(13) -0.0042(13) 0.0004(12)
    C15 0.0238(16) 0.0319(16) 0.0289(16) -0.0097(13) -0.0009(13) -0.0039(12)
_geom_special_details
;
All e.s.d.'s (except the e.s.d. in the dihedral angle between two l.s. planes)
are estimated using the full covariance matrix. The cell e.s.d.'s are taken
into account individually in the estimation of e.s.d.'s in distances, angles
and torsion angles; correlations between e.s.d.'s in cell parameters are only
used when they are defined by crystal symmetry. An approximate (isotropic)
treatment of cell e.s.d.'s is used for estimating e.s.d.'s involving l.s.
planes.
;
loop_
    _geom_bond_atom_site_label_1
    _geom_bond_atom_site_label_2
    _geom_bond_site_symmetry_2
    _geom_bond_distance
    _geom_bond_publ_flag
    S1 C11 . 1.684(2) ?
    N1 C1 . 1.292(3) ?
    N1 N2 . 1.382(3) ?
    N2 C11 . 1.360(3) ?
    N2 HN2 . 0.89(3) ?
    N3 C11 . 1.324(3) ?
    N3 HN3A . 0.92(3) ?
    N3 HN3B . 0.86(3) ?
    C1 C10 . 1.479(3) ?
    C1 C2 . 1.498(3) ?
    C2 C3 . 1.526(3) ?
    C2 H2A . 0.93(2) ?
    C2 H2B . 1.04(3) ?
    C3 C4 . 1.519(4) ?
    C3 H3A . 0.99(3) ?
    C3 H3B . 0.99(3) ?
    C4 C5 . 1.505(3) ?
    C4 H4A . 0.99(3) ?
    C4 H4B . 1.02(3) ?
    C5 C6 . 1.398(4) ?
    C5 C10 . 1.402(3) ?
    C10 C9 . 1.399(3) ?
    C9 C8 . 1.385(4) ?
    C9 H6 . 0.98(3) ?
    C8 C7 . 1.392(4) ?
    C8 H7 . 0.92(3) ?
    C7 C6 . 1.385(4) ?
    C7 H8 . 0.93(3) ?
    C6 H9 . 0.98(3) ?
    N4 C12 . 1.338(3) ?
    N4 C13 . 1.340(3) ?
    N5 C14 . 1.146(3) ?
    N6 C15 . 1.143(3) ?
    C12 C13 2_665 1.397(4) ?
    C12 C14 . 1.447(4) ?
    C13 C12 2_665 1.396(4) ?
    C13 C15 . 1.450(4) ?
loop_
    _geom_angle_atom_site_label_1
    _geom_angle_atom_site_label_2
    _geom_angle_atom_site_label_3
    _geom_angle_site_symmetry_1
    _geom_angle_site_symmetry_3
    _geom_angle
    _geom_angle_publ_flag
    C1 N1 N2 . . 118.6(2) ?
    C11 N2 N1 . . 117.3(2) ?
    C11 N2 HN2 . . 117.5(18) ?
    N1 N2 HN2 . . 124.9(18) ?
    C11 N3 HN3A . . 117.4(19) ?
    C11 N3 HN3B . . 120(2) ?
    HN3A N3 HN3B . . 122(3) ?
    N1 C1 C10 . . 115.3(2) ?
    N1 C1 C2 . . 124.8(2) ?
    C10 C1 C2 . . 119.9(2) ?
    C1 C2 C3 . . 113.1(2) ?
    C1 C2 H2A . . 108.4(13) ?
    C3 C2 H2A . . 110.3(14) ?
    C1 C2 H2B . . 107.8(13) ?
    C3 C2 H2B . . 109.8(13) ?
    H2A C2 H2B . . 107(2) ?
    C4 C3 C2 . . 110.8(2) ?
    C4 C3 H3A . . 110.5(16) ?
    C2 C3 H3A . . 107.6(15) ?
    C4 C3 H3B . . 111.5(14) ?
    C2 C3 H3B . . 109.8(15) ?
    H3A C3 H3B . . 106(2) ?
    C5 C4 C3 . . 110.5(2) ?
    C5 C4 H4A . . 110.8(15) ?
    C3 C4 H4A . . 111.5(15) ?
    C5 C4 H4B . . 107.9(14) ?
    C3 C4 H4B . . 110.8(15) ?
    H4A C4 H4B . . 105(2) ?
    C6 C5 C10 . . 119.1(2) ?
    C6 C5 C4 . . 121.2(2) ?
    C10 C5 C4 . . 119.6(2) ?
    C9 C10 C5 . . 119.7(2) ?
    C9 C10 C1 . . 120.8(2) ?
    C5 C10 C1 . . 119.6(2) ?
    C8 C9 C10 . . 120.6(2) ?
    C8 C9 H6 . . 120.5(16) ?
    C10 C9 H6 . . 118.9(16) ?
    C9 C8 C7 . . 119.6(3) ?
    C9 C8 H7 . . 120.9(17) ?
    C7 C8 H7 . . 119.5(17) ?
    C6 C7 C8 . . 120.4(3) ?
    C6 C7 H8 . . 118.5(16) ?
    C8 C7 H8 . . 121.1(17) ?
    C7 C6 C5 . . 120.6(2) ?
    C7 C6 H9 . . 120.3(16) ?
    C5 C6 H9 . . 119.0(16) ?
    N3 C11 N2 . . 116.4(2) ?
    N3 C11 S1 . . 123.34(19) ?
    N2 C11 S1 . . 120.27(18) ?
    C12 N4 C13 . . 116.1(2) ?
    N4 C12 C13 . 2_665 121.5(2) ?
    N4 C12 C14 . . 116.4(2) ?
    C13 C12 C14 2_665 . 122.1(2) ?
    N4 C13 C12 . 2_665 122.5(2) ?
    N4 C13 C15 . . 115.6(2) ?
    C12 C13 C15 2_665 . 121.9(2) ?
    N5 C14 C12 . . 179.3(3) ?
    N6 C15 C13 . . 179.2(3) ?
loop_
    _geom_torsion_atom_site_label_1
    _geom_torsion_atom_site_label_2
    _geom_torsion_atom_site_label_3
    _geom_torsion_atom_site_label_4
    _geom_torsion_site_symmetry_1
    _geom_torsion_site_symmetry_2
    _geom_torsion_site_symmetry_3
    _geom_torsion_site_symmetry_4
    _geom_torsion
    _geom_torsion_publ_flag
    C1 N1 N2 C11 . . . . 177.1(2) ?
    N2 N1 C1 C10 . . . . -178.73(19) ?
    N2 N1 C1 C2 . . . . -1.3(3) ?
    N1 C1 C2 C3 . . . . 172.5(2) ?
    C10 C1 C2 C3 . . . . -10.1(3) ?
    C1 C2 C3 C4 . . . . 46.8(3) ?
    C2 C3 C4 C5 . . . . -58.8(3) ?
    C3 C4 C5 C6 . . . . -144.3(2) ?
    C3 C4 C5 C10 . . . . 34.5(3) ?
    C6 C5 C10 C9 . . . . 0.6(4) ?
    C4 C5 C10 C9 . . . . -178.1(2) ?
    C6 C5 C10 C1 . . . . -178.7(2) ?
    C4 C5 C10 C1 . . . . 2.6(3) ?
    N1 C1 C10 C9 . . . . -17.2(3) ?
    C2 C1 C10 C9 . . . . 165.2(2) ?
    N1 C1 C10 C5 . . . . 162.0(2) ?
    C2 C1 C10 C5 . . . . -15.5(3) ?
    C5 C10 C9 C8 . . . . -0.8(4) ?
    C1 C10 C9 C8 . . . . 178.4(2) ?
    C10 C9 C8 C7 . . . . 0.1(4) ?
    C9 C8 C7 C6 . . . . 0.9(4) ?
    C8 C7 C6 C5 . . . . -1.1(4) ?
    C10 C5 C6 C7 . . . . 0.3(4) ?
    C4 C5 C6 C7 . . . . 179.1(2) ?
    N1 N2 C11 N3 . . . . 2.8(3) ?
    N1 N2 C11 S1 . . . . -176.37(16) ?
    C13 N4 C12 C13 . . . 2_665 -0.6(4) ?
    C13 N4 C12 C14 . . . . -179.7(2) ?
    C12 N4 C13 C12 . . . 2_665 0.6(4) ?
    C12 N4 C13 C15 . . . . -179.9(2) ?
loop_
    _geom_hbond_atom_site_label_D
    _geom_hbond_atom_site_label_H
    _geom_hbond_atom_site_label_A
    _geom_hbond_site_symmetry_A
    _geom_hbond_distance_DH
    _geom_hbond_distance_HA
    _geom_hbond_distance_DA
    _geom_hbond_angle_DHA
    N2 HN2 S1 2_666 0.89(3) 2.57(3) 3.450(2) 173(2)
    N3 HN3A S1 2_656 0.92(3) 2.44(3) 3.348(2) 170(3)
_iucr_refine_instructions_details
;
TITL shelx in P -1
CELL  0.71073   6.1363   8.2574  15.3303   86.659   78.751   73.893
ZERR     2.00   0.0004   0.0003   0.0009    0.003    0.002    0.003
LATT   1
SFAC  C    H    N    S
UNIT  30   26    12   2
OMIT -3 50.2
ACTA
BOND $H
EQIV $1 -x+1, -y+1, -z+1
EQIV $2 -x+1, -y, -z+1
HTAB N2 S1_$1
HTAB N3 S1_$2
MPLA C1 C2 C3 C4 C5 C6 C7 C8 C9 C10 C11 N1 N2 N3 S1
MPLA C12 C13 C14 C15 N4 N5 N6
CONF
MERG   2
FMAP   2
PLAN  60
L.S.  10
WGHT    0.032100    0.142700
FVAR       0.35236
MOLE 1
S1    4    0.571057    0.245559    0.492347    11.00000    0.02204    0.01867 =
         0.03237   -0.00431    0.00514   -0.00623
N1    3   -0.037397    0.449334    0.633920    11.00000    0.01859    0.02235 =
         0.02178   -0.00110   -0.00191   -0.00644
N2    3    0.175923    0.434159    0.580087    11.00000    0.01742    0.01894 =
         0.02318   -0.00283    0.00266   -0.00726
N3    3    0.205018    0.153021    0.577903    11.00000    0.02103    0.01942 =
         0.04761   -0.00636    0.01047   -0.00737
C1    1   -0.157643    0.596664    0.663809    11.00000    0.01978    0.01759 =
         0.01851   -0.00056   -0.00398   -0.00443
C2    1   -0.081251    0.754682    0.645973    11.00000    0.02016    0.02151 =
         0.02065   -0.00086    0.00010   -0.00299
C3    1   -0.270855    0.913004    0.679641    11.00000    0.02862    0.01846 =
         0.03197   -0.00231   -0.00088   -0.00750
C4    1   -0.389964    0.887181    0.773898    11.00000    0.02706    0.02289 =
         0.02785   -0.00474    0.00074   -0.00439
C5    1   -0.493630    0.741141    0.777765    11.00000    0.02068    0.02161 =
         0.01982    0.00105   -0.00439   -0.00286
C10   1   -0.381385    0.601621    0.722459    11.00000    0.01689    0.02268 =
         0.01722    0.00037   -0.00319   -0.00455
C9    1   -0.480947    0.467894    0.724097    11.00000    0.02206    0.02235 =
         0.02444    0.00124   -0.00491   -0.00764
C8    1   -0.687761    0.471044    0.780646    11.00000    0.02191    0.03060 =
         0.02763    0.00665   -0.00622   -0.01103
C7    1   -0.797541    0.608811    0.836260    11.00000    0.01710    0.03649 =
         0.02416    0.00347    0.00006   -0.00333
C6    1   -0.702634    0.743071    0.834339    11.00000    0.02233    0.02903 =
         0.02327   -0.00161   -0.00070   -0.00106
C11   1    0.302934    0.276513    0.552994    11.00000    0.01862    0.01929 =
         0.02243   -0.00255    0.00018   -0.00644
H2A   2   -0.030057    0.762933    0.584960    11.00000    0.01230
H2B   2    0.059021    0.742368    0.676513    11.00000    0.02972
H3A   2   -0.382521    0.937410    0.638784    11.00000    0.03861
H3B   2   -0.205126    1.010672    0.675633    11.00000    0.02798
H4A   2   -0.508500    0.990533    0.797275    11.00000    0.03381
H4B   2   -0.275089    0.861535    0.816414    11.00000    0.03163
H6    2   -0.404383    0.373356    0.682906    11.00000    0.03170
H7    2   -0.753668    0.382824    0.782150    11.00000    0.03023
H8    2   -0.933218    0.611588    0.876501    11.00000    0.03826
H9    2   -0.779098    0.839455    0.873824    11.00000    0.03532
HN2   2    0.242009    0.517770    0.566370    11.00000    0.03651
HN3A  2    0.283095    0.047092    0.555782    11.00000    0.04413
HN3B  2    0.065004    0.175602    0.607322    11.00000    0.05301
MOLE 2
N4    3    0.284935    0.488135    0.048210    11.00000    0.02212    0.02902 =
         0.02559   -0.00110   -0.00435   -0.00906
N5    3    0.106800    0.847943    0.170164    11.00000    0.02771    0.03525 =
         0.03981   -0.00605   -0.00269   -0.00390
N6    3    0.256963    0.117440   -0.026360    11.00000    0.03693    0.04107 =
         0.03733   -0.00476   -0.00274   -0.01726
C12   1    0.366349    0.619285    0.057582    11.00000    0.01977    0.02779 =
         0.02059   -0.00109   -0.00506   -0.00475
C13   1    0.419601    0.369897   -0.009913    11.00000    0.02145    0.02820 =
         0.02045   -0.00004   -0.00303   -0.00858
C14   1    0.222602    0.747154    0.120482    11.00000    0.02174    0.03187 =
         0.02665    0.00038   -0.00417   -0.00982
C15   1    0.329426    0.228592   -0.019686    11.00000    0.02381    0.03193 =
         0.02893   -0.00390   -0.00087   -0.00969
HKLF 4
REM  shelx in P -1
REM R1 =  0.0454 for   1775 Fo > 4sig(Fo)  and  0.0859 for all   2601 data
REM    251 parameters refined using      0 restraints
END
WGHT      0.0321      0.1432
REM Highest difference peak  0.256,  deepest hole -0.310,  1-sigma level  0.060
Q1    1   0.4979  0.3364  0.4197  11.00000  0.05    0.26
Q2    1  -0.0064  0.8388  0.7407  11.00000  0.05    0.23
Q3    1   0.5292  0.1769  0.0404  11.00000  0.05    0.22
Q4    1   0.3347  0.3373  0.4636  11.00000  0.05    0.21
Q5    1  -0.4978  1.0786  0.8224  11.00000  0.05    0.21
Q6    1   0.1937  0.4465  0.1110  11.00000  0.05    0.21
Q7    1  -0.1626  0.3409  0.5983  11.00000  0.05    0.20
Q8    1   0.3116  0.7181  0.6210  11.00000  0.05    0.20
Q9    1   0.4659  0.6569  0.1454  11.00000  0.05    0.20
Q10   1   0.4609  0.4865  0.1193  11.00000  0.05    0.18
Q11   1   0.3671  0.5392  0.0595  11.00000  0.05    0.18
Q12   1   0.1887  0.7588  0.5614  11.00000  0.05    0.18
Q13   1  -0.2137  0.6809  0.5802  11.00000  0.05    0.18
Q14   1   0.2969  0.6001  0.6833  11.00000  0.05    0.18
Q15   1   0.2732  0.2087  0.5804  11.00000  0.05    0.18
Q16   1  -0.7964  0.3249  0.7536  11.00000  0.05    0.17
Q17   1   0.1581  0.6478  0.6494  11.00000  0.05    0.17
Q18   1  -0.6448  1.1237  0.7666  11.00000  0.05    0.17
Q19   1   0.2180  0.7140 -0.0170  11.00000  0.05    0.17
Q20   1  -0.6019  0.4542  0.8540  11.00000  0.05    0.17
Q21   1  -0.3486  0.3944  0.5614  11.00000  0.05    0.17
Q22   1   0.2954  0.7588  0.2327  11.00000  0.05    0.17
Q23   1   0.1043  0.5403  0.5220  11.00000  0.05    0.16
Q24   1  -0.5527  0.8674  0.8954  11.00000  0.05    0.16
Q25   1   0.5469  0.0408 -0.0207  11.00000  0.05    0.16
Q26   1   0.1491  0.7617  0.7573  11.00000  0.05    0.16
Q27   1   0.0768  0.6610  0.0109  11.00000  0.05    0.16
Q28   1   0.2190  0.6384  0.5778  11.00000  0.05    0.16
Q29   1  -0.0488  0.8128  0.4939  11.00000  0.05    0.16
Q30   1   0.0196  0.1481  0.6879  11.00000  0.05    0.16
Q31   1  -0.7835  0.6119  0.7420  11.00000  0.05    0.16
Q32   1   0.2616  0.4888  0.4832  11.00000  0.05    0.16
Q33   1   0.2290  0.1323  0.0749  11.00000  0.05    0.16
Q34   1   0.6127  0.1094  0.5034  11.00000  0.05    0.16
Q35   1   0.3909  0.1403 -0.0563  11.00000  0.05    0.16
Q36   1   0.6591  0.1662  0.5801  11.00000  0.05    0.16
Q37   1  -0.0132  0.7326  0.5425  11.00000  0.05    0.16
Q38   1   0.1693  0.0670  0.6691  11.00000  0.05    0.16
Q39   1   0.1592  0.7767  0.6446  11.00000  0.05    0.16
Q40   1   0.2373  0.5759  0.0373  11.00000  0.05    0.16
Q41   1  -0.0241  0.6646  0.5023  11.00000  0.05    0.15
Q42   1  -0.9135  0.8905  0.8464  11.00000  0.05    0.15
Q43   1  -0.9226  0.5398  0.9395  11.00000  0.05    0.15
Q44   1   0.4986  0.0906  0.4916  11.00000  0.05    0.15
Q45   1  -0.5645  0.7899  0.7655  11.00000  0.05    0.15
Q46   1  -0.3153  0.3820  0.7859  11.00000  0.05    0.15
Q47   1  -0.4609  0.5572  0.7215  11.00000  0.05    0.15
Q48   1   0.6591  0.1970  0.3966  11.00000  0.05    0.15
Q49   1  -0.8037  0.7450  0.9484  11.00000  0.05    0.15
Q50   1  -0.8564  0.4409  0.8800  11.00000  0.05    0.15
Q51   1  -0.0800  0.9042  0.2304  11.00000  0.05    0.15
Q52   1  -0.6882  0.7393  0.7221  11.00000  0.05    0.15
Q53   1   0.1128  0.2623  0.0367  11.00000  0.05    0.15
Q54   1   0.4123  0.3833  0.5000  11.00000  0.05    0.15
Q55   1   0.4134  0.1578 -0.0359  11.00000  0.05    0.15
Q56   1   0.3700  0.4176  0.4229  11.00000  0.05    0.15
Q57   1  -0.7343  0.6577  0.8569  11.00000  0.05    0.15
Q58   1   0.4674  0.5252  0.5657  11.00000  0.05    0.15
Q59   1   0.1162  0.2979 -0.0570  11.00000  0.05    0.15
Q60   1  -0.0454  0.5692  0.5438  11.00000  0.05    0.15
;
data_publication_text
_journal_date_recd_electronic     2014-08-30
_journal_date_accepted     2014-09-02
_journal_name_full     'Acta Crystallographica, Section E'
_journal_year     2014
_journal_volume     70
_journal_issue     10
_journal_page_first     o1090
_journal_page_last     o1091
_journal_paper_category     HO
_journal_paper_doi     10.1107/S1600536814019795
_journal_coeditor_code     HB7278
_publ_contact_author_name     'Johannes Beck'
_publ_contact_author_address
;
Institut f\"ur Anorganische Chemie
Universit\"at Bonn
Gerhard-Domagk-Strasse 1
D-53121 Bonn
Germany
;
_publ_contact_author_email     'unc40018@uni-bonn.de'
_publ_contact_author_fax     '+49228735660'
_publ_contact_author_phone     '+49228733114'
_publ_section_title
;\
Crystal structure of the charge-transfer complex
2-(1,2,3,4-tetrahydronaphthalen-1-ylidene)hydrazinecarbothioamide--pyrazine-\
2,3,5,6-tetracarbonitrile (2/1)
;
loop_
    _publ_author_name
    _publ_author_address
    'Beck, Johannes'
;
Institut f\"ur Anorganische Chemie
Universit\"at Bonn
Gerhard-Domagk-Strasse 1
D-53121 Bonn
Germany
;
    'Daniels, J\"org'
;
Institut f\"ur Anorganische Chemie
Universit\"at Bonn
Gerhard-Domagk-Strasse 1
D-53121 Bonn
Germany
;
    'Krieger-Beck, Petra'
;
Institut f\"ur Anorganische Chemie
Universit\"at Bonn
Gerhard-Domagk-Strasse 1
D-53121 Bonn
Germany
;
    'Dittmann, Gertrud'
;
Institut f\"ur Anorganische Chemie
Universit\"at Bonn
Gerhard-Domagk-Strasse 1
D-53121 Bonn
Germany
;
    'Oliveira, Adriano Bof de'
;
Departamento de Qu\'imica
Universidade Federal de Sergipe
Av. Marechal Rondon s/n, Campus
49100-000 S\~ao Crist\'ov\~ao-SE
Brazil
;
_publ_section_synopsis
;
The reaction of
2-(1,2,3,4-tetrahydronapthalen-1-ylidene)hydrazinecarbothioamide (TTSC) with
pyrazine-2,3,5,6-tetracarbonitrile (tetracyanopyrazine, TCNP) yields the
charge-transfer title compound.
;
