# Supplementary material for: Crystal structure of the charge-transfer complex 2-(1,2,3,4-tetra­hydro­naph­thal­en-1-yl­idene)hydrazinecarbo­thio­amide–pyrazine-2,3,5,6-tetra­carbo­nitrile (2/1)
Source: Acta Crystallogr Sect E Struct Rep Online. 2014 Sep 6;70(Pt 10):o1090–1. doi: 10.1107/S1600536814019795 (PMC4257178; doi:10.1107/S1600536814019795)
Supplement: Supplementary file 2 [file e-70-o1090-Isup2.hkl]

# 
# h,k,l, Fc-squared, Fo-squared, sigma(Fo-squared) and status flag 
# 
data_I
_shelx_title ' shelx in P -1' 
_shelx_refln_list_code          4 
_shelx_F_calc_maximum      158.61 
_exptl_crystal_F_000       322.00 
_reflns_d_resolution_high  0.8378 
 
loop_ 
 _symmetry_equiv_pos_as_xyz 
 'x, y, z' 
 '-x, -y, -z' 
 
_cell_length_a     6.1363 
_cell_length_b     8.2574 
_cell_length_c    15.3303 
_cell_angle_alpha  86.659 
_cell_angle_beta   78.751 
_cell_angle_gamma  73.893 
 
_shelx_F_squared_multiplier     1.000 
 
loop_ 
 _refln_index_h 
 _refln_index_k 
 _refln_index_l 
 _refln_F_squared_calc 
 _refln_F_squared_meas 
 _refln_F_squared_sigma 
 _refln_observed_status 
   1   0   0     2095.58     1924.89     34.51 o 
   2   0   0      848.19      829.43     17.16 o 
   3   0   0        0.36        6.27      4.88 o 
   4   0   0       12.21       16.75      6.05 o 
   5   0   0       12.54       15.42     10.27 o 
   6   0   0       26.61       10.15      9.95 o 
  -6   1   0       45.60       32.73     12.38 o 
  -5   1   0      138.98      148.27     11.25 o 
  -4   1   0      205.54      191.44     16.28 o 
  -3   1   0      262.97      242.00     12.67 o 
  -2   1   0        7.19        6.96      4.42 o 
  -1   1   0      684.94      624.43     13.26 o 
   1   1   0      172.21      159.00      3.83 o 
   2   1   0       76.21       78.17      7.67 o 
   3   1   0      217.61      198.75     10.75 o 
   4   1   0      153.88      135.99      9.03 o 
   5   1   0       59.68       34.68      8.90 o 
   6   1   0      144.02      129.85     15.11 o 
   7   1   0        3.40        1.70     31.41 o 
  -6   2   0      271.17      257.07     25.06 o 
  -5   2   0       44.68       25.09     10.31 o 
  -4   2   0       49.68       47.86      7.48 o 
  -3   2   0      119.56      128.99     12.21 o 
  -2   2   0      407.49      416.45     11.50 o 
  -1   2   0     1105.78     1087.37     31.28 o 
   0   2   0      688.03      623.81     14.86 o 
   1   2   0        4.89        5.55      2.08 o 
   2   2   0       12.38       12.54      2.80 o 
   3   2   0      441.35      454.62     12.03 o 
   4   2   0        0.89        7.30      4.68 o 
   5   2   0      110.35      111.72      9.40 o 
   6   2   0        3.78        8.10      9.41 o 
   7   2   0        3.02      -14.42     15.02 o 
  -5   3   0      103.59       78.80     14.43 o 
  -4   3   0      711.78      734.15     23.63 o 
  -3   3   0        2.90       -0.34      5.93 o 
  -2   3   0      134.05      137.09      7.03 o 
  -1   3   0      572.89      586.41     15.61 o 
   0   3   0     1279.09     1207.58     19.05 o 
   1   3   0     2896.49     2847.28     43.76 o 
   2   3   0     1172.05     1159.33     20.14 o 
   3   3   0        4.58        0.96      3.58 o 
   4   3   0      383.67      407.48     12.98 o 
   5   3   0        0.18        0.58      5.75 o 
   6   3   0       25.38       33.30     10.68 o 
   7   3   0       29.59       36.70     13.70 o 
  -5   4   0       18.98       14.19     13.93 o 
  -4   4   0      222.75      242.14     15.80 o 
  -3   4   0       81.30       68.61     11.04 o 
  -2   4   0       90.55       91.51      7.68 o 
  -1   4   0      440.18      449.25     10.30 o 
   0   4   0      225.38      212.55      6.05 o 
   1   4   0      175.33      151.86      7.68 o 
   2   4   0      472.22      475.70      9.58 o 
   3   4   0        1.03        5.06      3.73 o 
   4   4   0       66.13       63.52      6.20 o 
   5   4   0      831.51      886.91     24.85 o 
   6   4   0        4.72       -4.20      9.74 o 
   7   4   0      100.95      122.46     17.93 o 
  -4   5   0       21.04       31.90      7.86 o 
  -3   5   0      197.03      194.10      8.47 o 
  -2   5   0      313.50      310.41     13.79 o 
  -1   5   0        7.72        7.72      4.49 o 
   0   5   0        3.31        9.18      3.59 o 
   1   5   0       59.58       67.83      2.68 o 
   2   5   0       26.40       21.17      3.36 o 
   3   5   0        1.87        5.27      2.57 o 
   4   5   0     1563.26     1599.25     29.47 o 
   5   5   0     1303.21     1280.58     29.46 o 
   6   5   0       49.08       70.35     11.00 o 
  -4   6   0       12.05       10.80      9.09 o 
  -3   6   0       76.82       73.15     11.61 o 
  -2   6   0        1.46       -2.61      5.09 o 
  -1   6   0        3.65        1.61      4.06 o 
   0   6   0     1102.33     1103.74     20.23 o 
   1   6   0      645.05      696.49     25.35 o 
   2   6   0      105.57       72.96     11.01 o 
   3   6   0      130.46      108.46      6.20 o 
   4   6   0        0.53        3.74      4.60 o 
   5   6   0       87.75       88.61     14.05 o 
   6   6   0       21.60       25.48     10.78 o 
  -3   7   0       61.60       89.53     13.67 o 
  -2   7   0       78.63       73.83      7.79 o 
  -1   7   0      143.22      153.31      7.67 o 
   0   7   0       22.26       14.17     15.91 o 
   1   7   0       55.41       57.50     12.89 o 
   2   7   0       30.97       20.21      6.94 o 
   3   7   0       47.28       23.86     13.69 o 
   4   7   0      145.68      146.23      8.82 o 
   5   7   0        0.73       -2.82      5.79 o 
   6   7   0       48.65       48.33     17.72 o 
  -2   8   0       11.58       17.95     13.70 o 
  -1   8   0      287.77      285.97     15.23 o 
   0   8   0      661.60      705.90     18.58 o 
   1   8   0      237.56      232.77     21.75 o 
   2   8   0        0.33        8.86     10.47 o 
   3   8   0       12.38        6.44     12.08 o 
   5   8   0        3.65        4.03      7.25 o 
  -1   9   0       20.86       18.97      9.43 o 
   0   9   0        6.29        4.55      6.16 o 
   1   9   0       50.83       79.74     17.72 o 
   2   9   0        1.88       10.68     12.00 o 
   3   9   0       69.64       48.91     13.16 o 
   4   9   0       83.60       58.74     39.87 o 
  -4  -9   1      106.85      130.25     37.86 o 
  -3  -9   1       50.89       65.22     18.53 o 
  -2  -9   1       55.48       31.25     11.09 o 
  -1  -9   1       16.99       22.32     16.91 o 
   0  -9   1       73.13       69.27      9.67 o 
   1  -9   1       17.26       18.65     11.91 o 
  -5  -8   1       24.97       42.69     11.28 o 
  -4  -8   1        0.91       11.28     20.94 o 
  -3  -8   1       33.79       27.79     12.53 o 
  -2  -8   1       99.40      101.05     15.30 o 
  -1  -8   1      277.93      259.35     23.36 o 
   0  -8   1       47.14       49.34      4.69 o 
   1  -8   1      102.24       92.20     13.49 o 
   2  -8   1       16.35       40.52     13.16 o 
  -6  -7   1      152.23      170.75     22.55 o 
  -5  -7   1       41.86       40.93      7.06 o 
  -4  -7   1      143.76      138.55      6.12 o 
  -3  -7   1      263.23      237.14     10.63 o 
  -2  -7   1       30.39       31.30     11.74 o 
  -1  -7   1        0.14       -3.03      7.67 o 
   0  -7   1     1033.24      980.26     57.07 o 
   1  -7   1       28.49       17.88      4.98 o 
   2  -7   1       75.21       56.14      8.00 o 
   3  -7   1      150.47      142.31     14.66 o 
  -6  -6   1       27.96       43.49     11.96 o 
  -5  -6   1        0.38       11.05      5.60 o 
  -4  -6   1       12.02       13.78      4.30 o 
  -3  -6   1       87.94       85.06      4.51 o 
  -2  -6   1      202.89      214.42      4.78 o 
  -1  -6   1       66.89       66.39      5.58 o 
   0  -6   1      853.23      872.38     15.58 o 
   1  -6   1       13.77        1.85      4.06 o 
   2  -6   1       32.84       38.44      6.44 o 
   3  -6   1        1.34        8.43      7.60 o 
   4  -6   1       37.33       53.04     16.97 o 
  -6  -5   1        5.94       -5.32     11.47 o 
  -5  -5   1      330.67      294.92     15.50 o 
  -4  -5   1       28.17       40.65      4.93 o 
  -3  -5   1       87.45       81.96      5.09 o 
  -2  -5   1      235.13      220.23      6.81 o 
  -1  -5   1       56.29       59.11      5.55 o 
   0  -5   1        0.04        4.23      3.02 o 
   1  -5   1        1.76        5.72      4.47 o 
   2  -5   1       28.60       24.89      5.05 o 
   3  -5   1      110.06      107.85      6.68 o 
   4  -5   1      153.25      150.56      9.53 o 
   5  -5   1        7.70       -8.80     15.39 o 
  -7  -4   1       12.92       19.30     15.35 o 
  -6  -4   1      248.91      262.47     17.34 o 
  -5  -4   1        4.26        0.42      5.17 o 
  -4  -4   1      345.84      337.04     10.33 o 
  -3  -4   1       37.67       46.43      5.64 o 
  -2  -4   1      273.07      272.23      7.34 o 
  -1  -4   1       17.48       15.82      2.27 o 
   0  -4   1       27.75       22.85      2.43 o 
   1  -4   1      641.83      641.16     13.74 o 
   2  -4   1      307.98      332.61      9.36 o 
   3  -4   1       37.56       41.98      6.62 o 
   4  -4   1       52.84       31.03     10.68 o 
   5  -4   1      417.13      443.93     30.41 o 
  -7  -3   1        2.43       14.54     15.08 o 
  -6  -3   1        3.76       10.58     10.21 o 
  -5  -3   1      249.94      260.31     11.39 o 
  -4  -3   1     1222.90     1197.79     24.83 o 
  -3  -3   1        2.79        4.53      5.38 o 
  -2  -3   1      574.25      577.03     11.70 o 
  -1  -3   1       40.40       37.30      2.81 o 
   0  -3   1       10.18       13.64      2.04 o 
   1  -3   1      151.04      150.83      4.71 o 
   2  -3   1       44.27       34.74      8.05 o 
   3  -3   1      207.28      203.08     10.22 o 
   4  -3   1      152.78      132.21     10.33 o 
   5  -3   1      690.54      695.28     29.23 o 
   6  -3   1       19.40       36.26     29.80 o 
  -7  -2   1      153.24      203.78     33.83 o 
  -6  -2   1      258.43      265.01     16.89 o 
  -5  -2   1       76.07       92.63      9.18 o 
  -4  -2   1       35.58       36.05      5.73 o 
  -3  -2   1      540.30      557.12     12.76 o 
  -2  -2   1       76.03       84.70      5.23 o 
  -1  -2   1     2485.35     2303.93     41.14 o 
   0  -2   1      215.07      213.73      4.89 o 
   1  -2   1      844.48      829.32     15.29 o 
   2  -2   1      460.13      494.95     16.05 o 
   3  -2   1       60.27       73.86      8.95 o 
   4  -2   1        0.47       -7.41      9.88 o 
   5  -2   1       70.71       68.63      9.07 o 
   6  -2   1       57.77       57.04     16.79 o 
  -6  -1   1       59.30       47.56     11.17 o 
  -5  -1   1      232.59      221.14     12.85 o 
  -4  -1   1      183.53      193.75      9.63 o 
  -3  -1   1     1426.87     1529.83     30.50 o 
  -2  -1   1     2935.13     2852.03     55.47 o 
  -1  -1   1     1647.17     1475.63     26.57 o 
   1  -1   1      723.86      665.71     13.56 o 
   2  -1   1      391.01      390.46     11.74 o 
   3  -1   1      511.86      545.77     14.46 o 
   4  -1   1      197.15      215.53     11.29 o 
   5  -1   1       90.59       64.62     14.47 o 
   6  -1   1        0.01       -0.81     14.81 o 
  -6   0   1       31.75       28.56     22.15 o 
  -5   0   1       52.52       63.82      9.85 o 
  -4   0   1       15.93       17.13      7.08 o 
  -3   0   1     1918.34     2110.03     43.37 o 
  -2   0   1      783.43      771.89     16.77 o 
  -1   0   1        2.77        2.47      3.97 o 
   1   0   1      755.31      676.10     13.55 o 
   2   0   1      941.94      966.63     19.93 o 
   3   0   1      103.28      118.31      6.19 o 
   4   0   1        3.09       -1.58      5.31 o 
   5   0   1      188.89      191.47     11.70 o 
   6   0   1        0.02        4.33     12.33 o 
  -6   1   1       21.08       20.60     11.60 o 
  -5   1   1      109.27      104.59      9.98 o 
  -4   1   1      108.89      112.86      9.24 o 
  -3   1   1       21.69        5.45      6.11 o 
  -2   1   1      982.05     1000.68     20.87 o 
  -1   1   1     1114.70     1118.20     22.90 o 
   1   1   1     1821.70     1712.57     27.01 o 
   2   1   1     1497.46     1445.04     26.90 o 
   3   1   1      528.97      513.16     14.88 o 
   4   1   1      104.27      118.12      9.07 o 
   5   1   1       45.85       21.99      7.03 o 
   6   1   1      160.79      136.78     21.23 o 
   7   1   1        2.65        9.44     29.80 o 
  -6   2   1      104.76       75.58     29.00 o 
  -5   2   1        0.83       -5.49      8.14 o 
  -4   2   1       29.50       28.03      6.42 o 
  -3   2   1      230.46      236.38     16.74 o 
  -2   2   1       78.02      104.52      8.43 o 
  -1   2   1       88.12       97.10      6.16 o 
   0   2   1      262.80      269.56      4.86 o 
   1   2   1      543.32      526.23      9.59 o 
   2   2   1      678.94      668.91     12.55 o 
   3   2   1       14.69       12.96      4.52 o 
   4   2   1       98.80      111.97      7.64 o 
   5   2   1       63.37       58.88      8.01 o 
   6   2   1      130.70      162.75     14.40 o 
   7   2   1       24.29       14.41     10.52 o 
  -5   3   1        1.73       -8.68     11.73 o 
  -4   3   1      399.12      404.39     15.89 o 
  -3   3   1      780.66      805.28     24.11 o 
  -2   3   1      958.74     1010.36     21.20 o 
  -1   3   1       16.36       15.51      3.04 o 
   0   3   1       75.64       74.02      2.74 o 
   1   3   1      177.19      163.80      7.88 o 
   2   3   1     1053.55     1158.82     19.98 o 
   3   3   1      233.86      221.03      6.93 o 
   4   3   1      223.11      214.38     15.60 o 
   5   3   1        2.20        3.17      5.96 o 
   6   3   1        1.35       13.72      9.14 o 
   7   3   1       14.40       12.38     10.63 o 
  -5   4   1        0.03       -3.10      8.98 o 
  -4   4   1      120.26      131.44     19.97 o 
  -3   4   1       21.36       32.16      7.53 o 
  -2   4   1        8.80        5.65      3.94 o 
  -1   4   1       59.53       66.64      6.81 o 
   0   4   1     1760.00     1691.40     26.48 o 
   1   4   1      470.31      429.74     21.73 o 
   2   4   1     3889.65     4084.74     56.92 o 
   3   4   1       63.51       72.37      4.79 o 
   4   4   1      524.80      519.73     13.28 o 
   5   4   1       80.06       84.33      7.02 o 
   6   4   1       15.74        5.43      9.28 o 
   7   4   1       66.15       38.74     17.32 o 
  -4   5   1       15.39       17.07      6.51 o 
  -3   5   1      451.51      461.64     14.31 o 
  -2   5   1       73.78       75.11      6.60 o 
  -1   5   1        5.46        6.45      3.77 o 
   0   5   1       46.85       45.95      3.21 o 
   1   5   1       68.38       77.50      7.68 o 
   2   5   1      198.76      208.10     20.94 o 
   3   5   1      147.94      144.22      5.71 o 
   4   5   1       11.21        7.89      4.88 o 
   5   5   1       47.92       32.16      6.52 o 
   6   5   1       51.03       39.66     11.67 o 
   7   5   1       37.93       40.27     16.91 o 
  -4   6   1       58.44       40.05     14.29 o 
  -3   6   1        0.74       -2.22      5.96 o 
  -2   6   1       55.59       63.64      7.02 o 
  -1   6   1      220.80      212.78      9.91 o 
   0   6   1       34.91       38.45      8.68 o 
   1   6   1       77.99       81.75      8.00 o 
   2   6   1      139.56      121.39      9.15 o 
   3   6   1        0.86        3.01      9.86 o 
   4   6   1        9.49        5.54      4.60 o 
   5   6   1       23.98       22.79     10.07 o 
   6   6   1       10.16       39.47     10.82 o 
  -3   7   1       34.46       60.48     17.26 o 
  -2   7   1      302.24      290.70     16.39 o 
  -1   7   1       31.92       22.71      5.40 o 
   0   7   1      141.39      144.50      7.30 o 
   1   7   1        0.13       -4.40     10.87 o 
   2   7   1        0.14        8.50      7.94 o 
   3   7   1        0.02       10.87      7.21 o 
   4   7   1      215.80      216.61     19.89 o 
   5   7   1        8.23        9.96      5.58 o 
   6   7   1       66.84       62.02     14.50 o 
  -2   8   1       88.99       58.79     40.27 o 
  -1   8   1        0.36       -0.46      7.21 o 
   0   8   1        0.09        9.77      6.05 o 
   1   8   1      417.29      428.50     29.80 o 
   2   8   1      378.05      408.56     23.36 o 
   3   8   1        2.52        4.70     12.49 o 
   4   8   1       30.66        4.32     13.93 o 
   5   8   1        1.66        5.10      4.24 o 
   0   9   1        1.90       31.41     22.55 o 
   1   9   1       30.64       37.61     15.67 o 
   2   9   1        0.46       -9.10     11.77 o 
   3   9   1       31.76      -10.74     15.71 o 
   4   9   1       77.89      105.67     35.04 o 
  -4  -9   2       89.85       79.74     22.55 o 
  -3  -9   2       24.09       33.86     14.89 o 
  -2  -9   2       22.43       31.73     11.42 o 
  -1  -9   2       16.42       13.50     16.11 o 
  -5  -8   2       24.62       34.63     12.08 o 
  -4  -8   2       24.56       14.87     18.84 o 
  -3  -8   2       43.57       22.55     14.50 o 
  -2  -8   2       94.38       90.66     14.88 o 
  -1  -8   2      239.51      283.45     13.87 o 
   0  -8   2      120.04      102.20     45.58 o 
   1  -8   2       40.32       49.90      7.67 o 
   2  -8   2        0.23       12.12     10.78 o 
  -5  -7   2       13.91        9.40      6.94 o 
  -4  -7   2      299.53      315.33     10.59 o 
  -3  -7   2      568.52      540.66     13.68 o 
  -2  -7   2       37.66       44.03      5.99 o 
  -1  -7   2      108.66      120.12      4.40 o 
   0  -7   2       37.55       40.77      4.30 o 
   1  -7   2       94.60      102.55      7.60 o 
   2  -7   2      197.55      199.99     11.87 o 
   3  -7   2      138.86      149.44     18.71 o 
  -6  -6   2        4.88       10.47     14.50 o 
  -5  -6   2        3.30       -8.60      5.73 o 
  -4  -6   2      143.59      149.67     13.44 o 
  -3  -6   2       11.68        9.57      6.30 o 
  -2  -6   2        5.95       12.15      4.44 o 
  -1  -6   2      584.18      500.08     74.62 o 
   0  -6   2      283.77      290.50      8.55 o 
   1  -6   2       27.78       25.38      6.16 o 
   2  -6   2      233.83      226.75     10.36 o 
   3  -6   2        2.29       20.13      7.80 o 
   4  -6   2        0.13       23.66     10.18 o 
  -6  -5   2        7.76       -6.92     14.13 o 
  -5  -5   2       90.38       90.95      7.85 o 
  -4  -5   2      334.48      338.44     15.96 o 
  -3  -5   2      303.23      320.67      8.71 o 
  -2  -5   2       76.43       92.83      5.28 o 
  -1  -5   2       54.42       69.89      4.54 o 
   0  -5   2       48.72       46.00      3.45 o 
   1  -5   2       88.86       81.35      5.72 o 
   2  -5   2      336.50      353.06     11.44 o 
   3  -5   2       39.34       50.83      7.41 o 
   4  -5   2       50.79       52.49      5.92 o 
   5  -5   2      156.29      149.77     18.52 o 
  -6  -4   2       75.96       70.30     12.96 o 
  -5  -4   2       31.49       46.26      6.70 o 
  -4  -4   2     1051.62     1064.59     23.02 o 
  -3  -4   2       21.83       21.58      5.01 o 
  -2  -4   2       59.82       56.85      3.93 o 
  -1  -4   2       62.45       56.46     11.42 o 
   0  -4   2       21.98       21.49      3.04 o 
   1  -4   2      423.27      418.48     10.76 o 
   2  -4   2       12.15       14.32      5.08 o 
   3  -4   2      311.51      320.92      9.76 o 
   4  -4   2       28.92       29.73     13.06 o 
   5  -4   2        0.59        6.17      9.27 o 
  -6  -3   2        5.41        0.66      8.14 o 
  -5  -3   2       92.56       93.39      7.45 o 
  -4  -3   2      907.62      932.60     20.07 o 
  -3  -3   2      275.98      273.04     10.07 o 
  -2  -3   2       39.52       37.12      3.43 o 
  -1  -3   2        5.18        9.30      2.86 o 
   0  -3   2       93.19       95.18      3.75 o 
   1  -3   2      441.75      418.33      9.72 o 
   2  -3   2     1207.81     1289.34     25.37 o 
   3  -3   2       26.95       29.02      6.16 o 
   4  -3   2      771.12      773.39     24.91 o 
   5  -3   2      333.47      342.75     20.76 o 
   6  -3   2       33.98       -1.06     16.25 o 
  -6  -2   2        0.16       -9.22      9.83 o 
  -5  -2   2        2.50       15.98      6.31 o 
  -4  -2   2        5.80       10.90      5.62 o 
  -3  -2   2        1.01        2.17      5.10 o 
  -2  -2   2      367.94      368.10      8.37 o 
  -1  -2   2        0.20        1.24      2.63 o 
   0  -2   2     2468.58     2336.81     33.22 o 
   1  -2   2      913.02      848.83     15.68 o 
   2  -2   2        7.40        5.32      3.51 o 
   3  -2   2       43.35       54.87      6.13 o 
   4  -2   2        0.12       -1.91      6.51 o 
   5  -2   2       10.86       14.31      7.78 o 
   6  -2   2      107.47       93.94     16.22 o 
  -6  -1   2      247.93      232.53     32.03 o 
  -5  -1   2       59.86       64.09      9.41 o 
  -4  -1   2        9.30       12.91     11.21 o 
  -3  -1   2     1175.89     1216.65     25.80 o 
  -2  -1   2      185.62      167.60      7.74 o 
  -1  -1   2      485.74      451.73     11.93 o 
   0  -1   2       24.62       23.10      3.02 o 
   1  -1   2        1.95        9.01      3.53 o 
   2  -1   2        0.73        6.99      3.73 o 
   3  -1   2     1666.01     1657.86     34.48 o 
   4  -1   2      913.15      939.61     25.53 o 
   5  -1   2       49.14       50.99     10.03 o 
   6  -1   2       39.45        7.22     15.35 o 
  -6   0   2       79.52       91.41     17.88 o 
  -5   0   2       48.19       63.97     10.24 o 
  -4   0   2      136.99      153.84     12.90 o 
  -3   0   2        1.58       -0.12      5.83 o 
  -2   0   2      225.90      238.80      7.68 o 
  -1   0   2      166.32      176.53      5.40 o 
   1   0   2      272.80      259.36      5.60 o 
   2   0   2      284.47      275.20      8.37 o 
   3   0   2      177.69      201.05      9.07 o 
   4   0   2       91.29       74.27      7.92 o 
   5   0   2      259.17      279.05     20.36 o 
   6   0   2      111.19      103.05     11.98 o 
   7   0   2      187.55      159.10     21.05 o 
  -6   1   2        1.50        3.14     16.11 o 
  -5   1   2       53.85       72.74     10.99 o 
  -4   1   2      122.00      113.99     10.46 o 
  -3   1   2      284.55      295.07     11.06 o 
  -2   1   2     1457.56     1440.70     28.46 o 
  -1   1   2      411.69      383.57     10.00 o 
   0   1   2      114.84      117.25      3.35 o 
   1   1   2       24.77       30.52      2.07 o 
   2   1   2      691.83      680.14     14.56 o 
   3   1   2       65.90       69.48      5.55 o 
   4   1   2      349.82      390.16     13.02 o 
   5   1   2        3.69       12.08      9.49 o 
   6   1   2       38.09       49.00     10.86 o 
   7   1   2      146.50      104.17     20.78 o 
  -6   2   2        3.68      -26.16     17.63 o 
  -5   2   2      375.06      384.98     21.60 o 
  -4   2   2      413.20      403.80     14.94 o 
  -3   2   2       56.71       69.15      9.40 o 
  -2   2   2       14.80       15.55      4.00 o 
  -1   2   2     2070.60     2016.87     37.54 o 
   0   2   2      534.04      487.90      9.78 o 
   1   2   2     2212.71     2091.66     28.31 o 
   2   2   2      183.55      171.32      5.11 o 
   3   2   2        0.76       -2.21      2.82 o 
   4   2   2        0.41        5.32      3.81 o 
   5   2   2       11.09       14.80      5.94 o 
   6   2   2       16.41       23.04     15.68 o 
   7   2   2        3.83       -3.00     11.43 o 
  -5   3   2       21.49       16.42     10.28 o 
  -4   3   2      445.37      458.16     17.50 o 
  -3   3   2      533.71      545.87     16.89 o 
  -2   3   2        0.71        8.79      5.17 o 
  -1   3   2     1594.91     1820.02     30.30 o 
   0   3   2      106.43      105.27      3.62 o 
   1   3   2      117.97      113.45      3.30 o 
   2   3   2      123.17      121.00      4.49 o 
   3   3   2        6.34        1.54      3.33 o 
   4   3   2       42.98       39.72      4.66 o 
   5   3   2     1256.30     1306.15     30.66 o 
   6   3   2       58.64       66.34     19.43 o 
   7   3   2       18.91        8.44     12.33 o 
  -5   4   2      146.42       98.27     30.38 o 
  -4   4   2       53.74       46.78     18.40 o 
  -3   4   2       26.92       24.56      8.72 o 
  -2   4   2       91.25      105.48      6.45 o 
  -1   4   2        1.62        0.25      3.78 o 
   0   4   2      706.70      676.75     13.03 o 
   1   4   2        7.41       -0.67      4.57 o 
   2   4   2       69.34       59.37      4.25 o 
   3   4   2      255.12      260.16      7.17 o 
   4   4   2       12.37       12.56      4.38 o 
   5   4   2      174.14      160.88      8.37 o 
   6   4   2       32.72       10.77     11.70 o 
   7   4   2      101.40       75.13     16.22 o 
  -4   5   2      129.91      127.99     17.07 o 
  -3   5   2      212.30      198.66      8.83 o 
  -2   5   2       24.53       34.12      5.42 o 
  -1   5   2      325.78      325.01      8.69 o 
   0   5   2        0.01       -0.07      5.35 o 
   1   5   2        0.48       -7.84      5.23 o 
   2   5   2        2.49        8.42     12.24 o 
   3   5   2      134.23      136.95      5.54 o 
   4   5   2      455.73      472.92     11.94 o 
   5   5   2      335.69      346.28     11.87 o 
   6   5   2       47.84       35.69      9.58 o 
   7   5   2       65.29       58.80     20.94 o 
  -4   6   2       61.93       57.91     12.51 o 
  -3   6   2       19.21       17.42      9.05 o 
  -2   6   2        7.75       15.03      5.35 o 
  -1   6   2      112.73      115.62      5.80 o 
   0   6   2       42.92       44.84      4.80 o 
   1   6   2       17.77       18.80      7.81 o 
   2   6   2       84.80       84.38     11.73 o 
   3   6   2        1.53       11.53      9.95 o 
   4   6   2       22.21       19.27      6.51 o 
   5   6   2        0.15       -4.74      4.40 o 
   6   6   2       78.78       67.30     14.10 o 
  -3   7   2      116.37       82.24     14.22 o 
  -2   7   2      123.50      122.91      9.15 o 
  -1   7   2      169.31      153.65      7.83 o 
   0   7   2      258.73      244.32     10.10 o 
   1   7   2      133.86      126.03     11.14 o 
   2   7   2        5.22       17.08     11.43 o 
   3   7   2      309.99      294.27     15.87 o 
   4   7   2      491.44      378.35     43.90 o 
   5   7   2       76.04       59.13     19.41 o 
   6   7   2       25.66        3.22     12.08 o 
  -2   8   2       23.39       10.79     20.54 o 
  -1   8   2       14.47       27.26     11.74 o 
   0   8   2       59.36       62.24      6.06 o 
   1   8   2      116.75      131.37     11.97 o 
   2   8   2      178.39      211.92     50.74 o 
   3   8   2       14.48        3.72     10.25 o 
   4   8   2       42.68       23.13     13.94 o 
   5   8   2        0.34      -30.20     20.14 o 
   0   9   2        1.03      -21.75     15.30 o 
   1   9   2       12.22       35.05     21.75 o 
   2   9   2        9.21        8.76     11.35 o 
   3   9   2       12.86       27.10     13.06 o 
   4   9   2       11.24       17.02     12.77 o 
  -3  -9   3       35.06       31.09     14.89 o 
  -2  -9   3       23.05       -4.21     11.28 o 
  -1  -9   3        3.71        7.20     10.24 o 
   0  -9   3       18.51       20.14     10.47 o 
  -4  -8   3        8.86       -1.77      6.61 o 
  -3  -8   3        8.67        8.62     16.11 o 
  -2  -8   3       24.76       27.27      5.12 o 
  -1  -8   3      218.59      225.64     10.40 o 
   0  -8   3      330.30      368.68     26.34 o 
   1  -8   3       66.49       90.93     12.90 o 
   2  -8   3        0.15      -11.07     14.10 o 
  -5  -7   3      217.22      196.22     26.58 o 
  -4  -7   3       28.36       14.07      6.23 o 
  -3  -7   3      150.82      123.94     19.17 o 
  -2  -7   3       21.41       31.95      6.26 o 
  -1  -7   3        2.62       -5.22      5.10 o 
   0  -7   3       13.74       17.41      4.12 o 
   1  -7   3      228.55      264.07     10.54 o 
   2  -7   3       37.68       42.00      8.61 o 
   3  -7   3       65.66       66.73     12.67 o 
  -6  -6   3      190.56      233.58     28.19 o 
  -5  -6   3       72.44       78.52     12.63 o 
  -4  -6   3      178.20      161.98      8.60 o 
  -3  -6   3      232.78      232.80     13.49 o 
  -2  -6   3        3.02        4.69      5.27 o 
  -1  -6   3      147.18      142.24      6.65 o 
   0  -6   3       90.26       93.23      5.08 o 
   1  -6   3       96.50      108.01      6.92 o 
   2  -6   3       43.56       53.30      7.48 o 
   3  -6   3        0.45       10.15     11.85 o 
   4  -6   3        4.74        0.86     10.53 o 
  -6  -5   3       16.74       19.08     12.81 o 
  -5  -5   3        1.22       -0.76      8.25 o 
  -4  -5   3       35.93       34.40      5.44 o 
  -3  -5   3        3.97        8.43      8.44 o 
  -2  -5   3      319.71      308.33      8.57 o 
  -1  -5   3      421.00      420.12     14.18 o 
   0  -5   3       21.54       30.37      5.19 o 
   1  -5   3        3.14        2.42      4.31 o 
   2  -5   3       38.73       38.05     10.87 o 
   3  -5   3       64.05       59.04     11.46 o 
   4  -5   3      271.97      276.57     16.21 o 
   5  -5   3       15.65        9.33     10.07 o 
  -6  -4   3      185.39      181.63     17.94 o 
  -5  -4   3        0.27        8.54      6.28 o 
  -4  -4   3      104.09       97.43      7.25 o 
  -3  -4   3       22.27       29.67      4.25 o 
  -2  -4   3       23.99       19.18      4.60 o 
  -1  -4   3     4159.84     4163.74     78.94 o 
   0  -4   3      454.29      436.47     13.70 o 
   1  -4   3      437.22      427.23     10.59 o 
   2  -4   3       58.51       63.16      5.91 o 
   3  -4   3        3.31       -0.82      4.95 o 
   4  -4   3        0.81       -9.24      8.06 o 
   5  -4   3       19.04       19.42     12.50 o 
  -6  -3   3       36.19       20.39     11.45 o 
  -5  -3   3        3.88       -4.56      5.40 o 
  -4  -3   3      243.43      249.62     12.16 o 
  -3  -3   3      228.55      215.05      7.45 o 
  -2  -3   3       55.24       50.77      5.41 o 
  -1  -3   3        5.56        4.43      3.22 o 
   0  -3   3      131.47      135.51      5.69 o 
   1  -3   3      214.30      210.60      7.73 o 
   2  -3   3      201.04      206.08      7.78 o 
   3  -3   3      614.13      634.41     18.19 o 
   4  -3   3       85.09       71.67      9.49 o 
   5  -3   3      200.69      221.19     17.34 o 
   6  -3   3        2.22       16.15     16.79 o 
  -6  -2   3       28.67       40.44     12.16 o 
  -5  -2   3        6.00       12.08      7.58 o 
  -4  -2   3       18.35       35.98      7.04 o 
  -3  -2   3        0.26        1.89      4.54 o 
  -2  -2   3        4.66        8.77      3.29 o 
  -1  -2   3      428.55      427.39      8.95 o 
   0  -2   3     2125.03     1999.62     32.50 o 
   1  -2   3      598.11      578.77     12.54 o 
   2  -2   3      713.24      736.22     17.46 o 
   3  -2   3        1.90       -1.27      5.16 o 
   4  -2   3        9.84        7.38      5.23 o 
   5  -2   3       84.22       87.57     10.81 o 
   6  -2   3        6.92      -13.27     20.14 o 
  -6  -1   3        1.68       12.89     10.47 o 
  -5  -1   3      397.96      381.37     18.92 o 
  -4  -1   3       42.79       39.38      8.49 o 
  -3  -1   3       41.41       41.78      6.12 o 
  -2  -1   3       74.99       62.02      5.26 o 
  -1  -1   3     3297.18     3232.13     51.02 o 
   0  -1   3     4918.99     4431.32     75.68 o 
   1  -1   3     7918.38     7650.18     94.83 o 
   2  -1   3      598.56      583.09     14.78 o 
   3  -1   3       50.98       40.59      6.52 o 
   4  -1   3       50.47       63.91     11.82 o 
   5  -1   3       44.74       42.96      7.51 o 
   6  -1   3       76.39       75.93     16.16 o 
  -6   0   3       17.77       28.41     12.49 o 
  -5   0   3       11.82       18.45      9.07 o 
  -4   0   3      297.04      289.41     12.78 o 
  -3   0   3      158.46      162.60      7.95 o 
  -2   0   3        0.37      -10.21      7.10 o 
  -1   0   3       14.82       10.80      3.31 o 
   0   0   3        3.47        4.83      2.10 o 
   1   0   3     2087.34     1954.13     29.64 o 
   2   0   3       44.98       56.86      5.43 o 
   3   0   3      348.26      359.98     11.36 o 
   4   0   3      275.41      293.56     11.41 o 
   5   0   3       30.09       29.01      7.64 o 
   6   0   3       18.45       20.41     10.95 o 
   7   0   3        6.58        3.60     11.67 o 
  -6   1   3        7.93       19.33     15.95 o 
  -5   1   3       77.53       93.80     10.22 o 
  -4   1   3      101.84      112.28      9.64 o 
  -3   1   3      435.46      448.55     13.78 o 
  -2   1   3     1166.01     1236.03     36.04 o 
  -1   1   3      317.90      301.29      8.44 o 
   0   1   3      823.89      758.21     18.72 o 
   1   1   3     2306.69     2186.21     28.25 o 
   2   1   3     2418.01     2346.97     42.20 o 
   3   1   3      539.53      502.05     12.95 o 
   4   1   3     1330.57     1441.35     52.78 o 
   5   1   3       27.77       26.24      6.85 o 
   6   1   3       96.32      100.88     11.13 o 
   7   1   3       26.96       -5.17     13.69 o 
  -6   2   3      253.65      226.50     26.44 o 
  -5   2   3       50.40       62.18     11.97 o 
  -4   2   3     1144.60     1210.33     38.95 o 
  -3   2   3      163.24      159.80      8.79 o 
  -2   2   3      185.24      209.47      9.13 o 
  -1   2   3       95.38       89.53      5.68 o 
   0   2   3     2873.74     2791.34     48.48 o 
   1   2   3     1885.14     1757.70     25.08 o 
   2   2   3       71.50       66.24      4.57 o 
   3   2   3        7.20       -0.54      4.65 o 
   4   2   3      111.46      102.40      6.68 o 
   5   2   3       26.12       17.11      5.65 o 
   6   2   3        0.33       26.33     12.21 o 
   7   2   3       74.29       76.10     14.72 o 
  -5   3   3       21.01       33.40     15.67 o 
  -4   3   3      727.08      751.63     24.87 o 
  -3   3   3      294.53      288.30     11.99 o 
  -2   3   3      692.92      702.11     17.59 o 
  -1   3   3       38.70       45.56      4.81 o 
   0   3   3      203.24      213.95      5.40 o 
   1   3   3        4.99        7.24      2.59 o 
   2   3   3      329.18      323.53      6.56 o 
   3   3   3      448.23      452.67     10.60 o 
   4   3   3      233.21      255.18     10.14 o 
   5   3   3      822.61      852.56     22.43 o 
   6   3   3      215.12      220.39     15.19 o 
   7   3   3       44.93       28.31     15.60 o 
  -5   4   3       46.62       55.66     13.94 o 
  -4   4   3       23.30        8.44     12.44 o 
  -3   4   3       10.72        8.10      8.02 o 
  -2   4   3        1.06        1.59      6.65 o 
  -1   4   3      792.81      790.84     15.49 o 
   0   4   3      680.43      705.15     13.21 o 
   1   4   3       63.13       55.63      2.82 o 
   2   4   3        0.66       -0.95      1.54 o 
   3   4   3      318.93      326.04      8.25 o 
   4   4   3        1.00       -1.28      4.62 o 
   5   4   3      940.23      933.25     22.31 o 
   6   4   3        0.13       -1.11      8.65 o 
   7   4   3       53.84       66.91     15.35 o 
  -4   5   3      110.62       94.67     12.69 o 
  -3   5   3       60.99       59.12      6.23 o 
  -2   5   3      132.60      140.00      7.82 o 
  -1   5   3      122.03      117.15      7.77 o 
   0   5   3        2.01       14.06      4.87 o 
   1   5   3       12.68       14.63      5.53 o 
   2   5   3      647.43      636.21     23.56 o 
   3   5   3       31.21       38.25      4.67 o 
   4   5   3        4.51       10.76      5.59 o 
   5   5   3       29.37       34.83      6.95 o 
   6   5   3      170.94      169.47     13.97 o 
   7   5   3        5.26        6.44     16.91 o 
  -4   6   3        0.02       -8.76     10.64 o 
  -3   6   3       42.73       29.67      7.82 o 
  -2   6   3       15.01       12.14      4.84 o 
  -1   6   3      214.48      236.71     10.62 o 
   0   6   3       10.03       11.19      5.34 o 
   1   6   3     1546.78     1562.16     43.57 o 
   2   6   3      551.35      565.64     20.88 o 
   3   6   3      117.98      104.26     10.21 o 
   4   6   3       10.11        8.97      8.22 o 
   5   6   3       38.45       36.61      6.74 o 
   6   6   3        0.63        9.67      9.11 o 
  -3   7   3       65.07       97.89     15.83 o 
  -2   7   3      100.88      127.87     11.39 o 
  -1   7   3      138.04      137.53      7.10 o 
   0   7   3      343.45      344.01      9.40 o 
   1   7   3     1977.80     1918.24     68.82 o 
   2   7   3        5.31        8.02      6.94 o 
   3   7   3       20.29        6.75      7.21 o 
   4   7   3      113.64      113.32     13.00 o 
   5   7   3      324.70      329.90     12.97 o 
   6   7   3       12.96        9.67     11.28 o 
  -2   8   3       10.64       23.58     15.29 o 
  -1   8   3       22.75       19.51      8.36 o 
   0   8   3        0.32       -5.22      3.60 o 
   1   8   3        1.50       -2.65      9.67 o 
   2   8   3      442.50      463.63     52.35 o 
   3   8   3        5.78      -15.75     11.35 o 
   4   8   3        4.06       -4.56      9.38 o 
   5   8   3        0.05      -29.00     19.33 o 
   0   9   3        0.01      -29.00     20.94 o 
   1   9   3       13.62        8.05     20.14 o 
   2   9   3        0.07       -1.63     10.46 o 
   3   9   3       84.55       78.28     34.63 o 
   4   9   3      122.09      104.43     19.93 o 
  -3  -9   4      184.37      190.08     40.27 o 
  -2  -9   4       13.36       21.11      5.15 o 
  -1  -9   4       41.61       35.82      9.59 o 
   0  -9   4       16.50       24.97     12.08 o 
  -4  -8   4        0.00       -3.74     10.89 o 
  -3  -8   4       31.30       26.45      5.39 o 
  -2  -8   4       57.29       47.52     12.15 o 
  -1  -8   4       57.40       47.63     15.45 o 
   0  -8   4      378.17      415.78     12.07 o 
   1  -8   4      224.44      212.64     29.80 o 
   2  -8   4      113.96       95.15     18.53 o 
  -5  -7   4      101.97      112.76     16.91 o 
  -4  -7   4        3.30        3.58      7.87 o 
  -3  -7   4      130.63      117.93      8.73 o 
  -2  -7   4        1.61        6.83      4.93 o 
  -1  -7   4        5.66        3.09      3.94 o 
   0  -7   4        0.64       -1.27      3.76 o 
   1  -7   4       53.12       50.22      7.55 o 
   2  -7   4       29.55       33.93      8.05 o 
   3  -7   4      125.83      110.22     34.71 o 
  -6  -6   4       15.24       29.00     17.72 o 
  -5  -6   4        1.34       -5.32      8.02 o 
  -4  -6   4      236.42      242.61     19.60 o 
  -3  -6   4       42.63       35.26      5.22 o 
  -2  -6   4       23.39       14.95      4.34 o 
  -1  -6   4      143.71      141.96      6.18 o 
   0  -6   4      187.59      204.97      6.97 o 
   1  -6   4      419.28      417.76     13.41 o 
   2  -6   4        0.15       -6.91      8.99 o 
   3  -6   4        0.88       -2.35      8.60 o 
   4  -6   4        0.00        0.00      8.84 o 
  -6  -5   4        1.25        1.67     16.51 o 
  -5  -5   4       24.43       23.50      7.61 o 
  -4  -5   4     1424.77     1440.04     36.15 o 
  -3  -5   4     1656.69     1655.10     31.01 o 
  -2  -5   4       42.49       39.08      4.29 o 
  -1  -5   4        2.90       -5.81      4.22 o 
   0  -5   4       63.08       54.49      4.84 o 
   1  -5   4       50.23       62.39      9.62 o 
   2  -5   4        3.68       -2.00      6.02 o 
   3  -5   4      169.56      171.04      9.38 o 
   4  -5   4      225.19      238.47     15.19 o 
   5  -5   4       10.90       41.09     14.10 o 
  -6  -4   4       53.59       62.69     16.68 o 
  -5  -4   4        2.66        8.47      6.08 o 
  -4  -4   4      781.28      746.11     19.66 o 
  -3  -4   4        0.06       -6.15      4.10 o 
  -2  -4   4       23.88       18.91      4.55 o 
  -1  -4   4      240.67      244.26     12.59 o 
   0  -4   4        6.46        3.72      3.58 o 
   1  -4   4      685.82      659.13     13.69 o 
   2  -4   4      273.28      295.57     14.50 o 
   3  -4   4       11.74       17.60      5.57 o 
   4  -4   4       70.18       68.94      8.70 o 
   5  -4   4      124.29      118.67     11.20 o 
  -6  -3   4        2.11       12.08     10.63 o 
  -5  -3   4      210.06      196.79     10.95 o 
  -4  -3   4       61.92       48.41      5.97 o 
  -3  -3   4      793.24      842.08     17.91 o 
  -2  -3   4      205.16      190.90      7.25 o 
  -1  -3   4        1.66        4.03      3.62 o 
   0  -3   4      182.59      189.80      5.82 o 
   1  -3   4      229.61      229.15      6.85 o 
   2  -3   4      147.69      159.21      7.36 o 
   3  -3   4       96.67      104.01      4.59 o 
   4  -3   4       94.79       78.12      9.20 o 
   5  -3   4      240.63      226.16     19.40 o 
   6  -3   4        2.08       12.89     11.96 o 
  -6  -2   4        8.07       22.52     14.82 o 
  -5  -2   4       53.55       59.93      8.70 o 
  -4  -2   4       42.89       52.74      7.29 o 
  -3  -2   4        1.25        1.80      5.05 o 
  -2  -2   4      415.53      435.57     11.74 o 
  -1  -2   4     1183.31     1176.43     22.64 o 
   0  -2   4        4.68        4.26      3.10 o 
   1  -2   4       36.56       33.78      2.22 o 
   2  -2   4      181.73      182.55      5.33 o 
   3  -2   4        0.95       -0.61      6.16 o 
   4  -2   4       38.63       43.54      9.05 o 
   5  -2   4      104.35       96.60      9.69 o 
   6  -2   4       23.06       10.81     23.36 o 
  -6  -1   4       16.92       -6.85     15.38 o 
  -5  -1   4      228.71      215.71     13.76 o 
  -4  -1   4      270.51      254.15     15.23 o 
  -3  -1   4       84.13       79.46      6.83 o 
  -2  -1   4       16.07       16.95      4.42 o 
  -1  -1   4       12.13       11.44      3.60 o 
   0  -1   4        0.23        1.89      3.99 o 
   1  -1   4    11905.79    11509.90    152.83 o 
   2  -1   4      261.65      287.17      8.06 o 
   3  -1   4      461.55      484.50     14.55 o 
   4  -1   4       98.66      110.24      9.15 o 
   5  -1   4       58.07       49.42      9.88 o 
   6  -1   4       25.05       41.26     12.49 o 
  -6   0   4       30.78       64.29     17.36 o 
  -5   0   4        0.75      -12.69     10.34 o 
  -4   0   4       61.51       55.92     10.21 o 
  -3   0   4       40.36       42.48      5.91 o 
  -2   0   4       94.60      119.19      6.98 o 
  -1   0   4      417.05      418.81     10.95 o 
   0   0   4      815.61      794.31     16.49 o 
   1   0   4    25158.17    23680.55    309.22 o 
   2   0   4      699.97      689.95     13.86 o 
   3   0   4      568.19      601.13     15.35 o 
   4   0   4        3.88        2.31      4.72 o 
   5   0   4        1.19       -2.07      6.84 o 
   6   0   4       27.10       40.98     12.07 o 
   7   0   4        1.92       15.24     17.93 o 
  -6   1   4       31.09       41.92     17.77 o 
  -5   1   4       41.19       39.25      9.45 o 
  -4   1   4      267.35      311.73     45.10 o 
  -3   1   4      275.03      285.56     13.76 o 
  -2   1   4       61.53       68.93      6.29 o 
  -1   1   4      494.46      457.75     11.17 o 
   0   1   4       10.09       10.23      2.84 o 
   1   1   4      237.62      232.09      7.53 o 
   2   1   4      105.67      117.37      4.93 o 
   3   1   4      818.67      829.25     18.77 o 
   4   1   4       31.56       32.07      5.88 o 
   5   1   4      100.48      105.00      9.55 o 
   6   1   4       13.81        8.03      7.68 o 
   7   1   4        3.41       16.98     17.36 o 
  -5   2   4      208.09      227.03     34.77 o 
  -4   2   4        0.77        0.04      8.25 o 
  -3   2   4        0.91       13.77      6.62 o 
  -2   2   4      123.94      131.69      8.34 o 
  -1   2   4      576.54      576.97     14.26 o 
   0   2   4      377.79      371.13     13.71 o 
   1   2   4        0.09        1.31      1.88 o 
   2   2   4     1394.72     1390.54     26.61 o 
   3   2   4      233.52      245.93      8.13 o 
   4   2   4        1.48        4.04      5.60 o 
   5   2   4        5.50        9.94      5.32 o 
   6   2   4       84.04       78.26     10.92 o 
   7   2   4       14.33       30.11     12.09 o 
  -5   3   4      129.32      146.48     18.69 o 
  -4   3   4       59.51       66.46     12.24 o 
  -3   3   4     1102.05     1086.97     30.02 o 
  -2   3   4        3.61        8.07      5.09 o 
  -1   3   4      348.39      338.17      9.80 o 
   0   3   4      286.48      296.26      6.99 o 
   1   3   4       21.84       23.40      2.73 o 
   2   3   4     1295.76     1316.72     17.72 o 
   3   3   4     1187.15     1198.37     22.58 o 
   4   3   4        0.37       -0.87      5.79 o 
   5   3   4        5.59        6.31      6.75 o 
   6   3   4       99.50       92.12     10.73 o 
   7   3   4       13.15        2.17      8.56 o 
  -5   4   4       50.13       24.57     18.12 o 
  -4   4   4        6.85       16.64      8.71 o 
  -3   4   4      197.36      196.15     12.04 o 
  -2   4   4        0.62        3.14      6.48 o 
  -1   4   4       12.64       17.12      3.93 o 
   0   4   4      424.54      429.36      9.98 o 
   1   4   4      270.28      263.40      6.25 o 
   2   4   4       87.34       83.28      3.36 o 
   3   4   4      382.93      399.01      8.32 o 
   4   4   4       45.01       47.21      5.38 o 
   5   4   4       73.93       83.00      8.54 o 
   6   4   4      529.63      535.84     23.85 o 
   7   4   4       60.94       65.46     17.06 o 
  -4   5   4       14.65       13.35     10.81 o 
  -3   5   4      132.36      162.62     10.96 o 
  -2   5   4      455.47      463.94     14.32 o 
  -1   5   4       44.75       49.41      4.50 o 
   0   5   4       28.34       40.73      4.23 o 
   1   5   4       32.79       28.57      6.51 o 
   2   5   4        4.03        8.56      6.51 o 
   3   5   4      112.13      113.44      3.79 o 
   4   5   4       49.64       44.01      8.42 o 
   5   5   4      281.43      299.06     11.22 o 
   6   5   4      421.46      424.30     19.63 o 
   7   5   4       28.34       -6.44     20.14 o 
  -3   6   4        3.35        6.85      8.82 o 
  -2   6   4      360.92      340.91     11.80 o 
  -1   6   4       48.36       56.07      7.82 o 
   0   6   4        0.17       -4.06      5.56 o 
   1   6   4     1054.32     1056.01     38.13 o 
   2   6   4      248.92      250.29     12.90 o 
   3   6   4       91.03       88.00      8.49 o 
   4   6   4       61.90       58.28      4.59 o 
   5   6   4       16.52       14.08      6.27 o 
   6   6   4       32.66       32.28     16.91 o 
  -3   7   4       49.63       44.36     15.08 o 
  -2   7   4       26.07       20.22      6.92 o 
  -1   7   4       32.09       28.61      6.00 o 
   0   7   4      328.53      303.97     48.23 o 
   1   7   4       29.85       27.39      9.48 o 
   2   7   4        1.02       11.78      7.71 o 
   3   7   4      182.94      153.99     12.55 o 
   4   7   4       65.71       71.40     17.72 o 
   5   7   4       33.00       44.56      6.28 o 
   6   7   4        2.69       30.68     12.20 o 
  -1   8   4      134.25      146.30     11.09 o 
   0   8   4       74.24       87.86      5.72 o 
   1   8   4      258.30      239.55     40.67 o 
   2   8   4      177.58      162.31     17.61 o 
   3   8   4        1.03      -12.98     10.06 o 
   4   8   4       12.70       17.72     14.81 o 
   5   8   4        0.01      -21.75     14.50 o 
   0   9   4       69.78       68.46     22.55 o 
   1   9   4        5.69       14.72     29.00 o 
   2   9   4      169.36      159.18     20.07 o 
   3   9   4        8.43        4.66     12.16 o 
   4   9   4       22.02       22.41     14.51 o 
  -3  -9   5       33.63       28.76      9.67 o 
  -2  -9   5       61.66       52.18      9.02 o 
  -1  -9   5       78.32       64.68     11.05 o 
   0  -9   5        4.17        8.86     12.89 o 
  -4  -8   5       21.46       35.54     23.36 o 
  -3  -8   5       67.77       76.97      9.32 o 
  -2  -8   5       57.16       67.09     10.42 o 
  -1  -8   5       21.27       22.12      4.87 o 
   0  -8   5       54.19       46.39      5.68 o 
   1  -8   5       45.54       11.28     13.69 o 
   2  -8   5       52.12       38.20     17.40 o 
  -5  -7   5       43.96       37.86     16.11 o 
  -4  -7   5       29.55       21.93     13.52 o 
  -3  -7   5      228.39      235.60      9.81 o 
  -2  -7   5      454.47      445.23     13.78 o 
  -1  -7   5       63.12       49.55      6.86 o 
   0  -7   5      160.09      163.45      8.32 o 
   1  -7   5      233.48      226.65     17.46 o 
   2  -7   5        8.58        7.50      7.79 o 
   3  -7   5       87.19      100.56     14.22 o 
  -5  -6   5       24.99       29.10      9.60 o 
  -4  -6   5        1.30        2.86      7.32 o 
  -3  -6   5      123.64      129.16      7.01 o 
  -2  -6   5        0.37        3.96      3.79 o 
  -1  -6   5        0.49        8.46      5.54 o 
   0  -6   5       79.31       82.33      5.35 o 
   1  -6   5      396.31      393.69     16.66 o 
   2  -6   5       37.77       44.35      7.00 o 
   3  -6   5        6.86        0.33      8.22 o 
   4  -6   5        2.42       10.03      9.96 o 
  -6  -5   5       61.74      123.25     40.67 o 
  -5  -5   5       69.72       77.18     12.67 o 
  -4  -5   5      548.27      523.12     18.52 o 
  -3  -5   5      535.86      551.65     14.94 o 
  -2  -5   5       20.59        9.75      6.93 o 
  -1  -5   5       12.85       16.95      3.98 o 
   0  -5   5       15.06        6.95      4.72 o 
   1  -5   5       31.17       27.55      6.30 o 
   2  -5   5        2.67       14.47      5.89 o 
   3  -5   5       32.16       35.97      8.21 o 
   4  -5   5        0.18       -0.30      8.31 o 
  -6  -4   5       65.38       50.62     12.61 o 
  -5  -4   5       74.08       57.70      9.45 o 
  -4  -4   5       23.10       29.18      6.28 o 
  -3  -4   5      290.26      282.80     10.96 o 
  -2  -4   5        1.29        8.80      4.46 o 
  -1  -4   5      167.85      153.18      6.29 o 
   0  -4   5      289.02      281.55      8.41 o 
   1  -4   5        0.38        7.47      4.29 o 
   2  -4   5      209.58      222.64     13.01 o 
   3  -4   5      209.99      212.64     10.26 o 
   4  -4   5        0.20       -0.88      6.09 o 
   5  -4   5       95.83       69.88     13.76 o 
  -6  -3   5        0.45        1.01      9.05 o 
  -5  -3   5        2.78        4.23      7.21 o 
  -4  -3   5      103.01      114.33      8.00 o 
  -3  -3   5     1028.63     1011.02     23.26 o 
  -2  -3   5      415.29      434.64     11.34 o 
  -1  -3   5      163.70      160.58      7.74 o 
   0  -3   5      621.58      613.46     13.24 o 
   1  -3   5      288.11      301.54      8.29 o 
   2  -3   5      261.69      251.92      8.67 o 
   3  -3   5        1.01       -9.78      6.52 o 
   4  -3   5       13.67       18.47      5.04 o 
   5  -3   5      147.84      168.94     18.19 o 
   6  -3   5       73.22       67.15     26.18 o 
  -6  -2   5      201.38      185.26     16.02 o 
  -5  -2   5      326.39      319.50     15.61 o 
  -4  -2   5      185.64      185.84     12.26 o 
  -3  -2   5        8.46        8.30      7.27 o 
  -2  -2   5        0.29        3.00      3.49 o 
  -1  -2   5        0.40       -1.26      3.48 o 
   0  -2   5      617.87      582.95     15.58 o 
   1  -2   5      100.84      104.80      3.48 o 
   2  -2   5       81.71       73.14      4.98 o 
   3  -2   5      235.15      235.55      9.06 o 
   4  -2   5      219.79      220.05      9.43 o 
   5  -2   5       83.26       76.37     10.14 o 
   6  -2   5       12.21       27.32     33.02 o 
  -6  -1   5        7.35       18.31     15.65 o 
  -5  -1   5       69.38       77.84     12.46 o 
  -4  -1   5      134.65      126.88      8.62 o 
  -3  -1   5      155.38      152.29      9.53 o 
  -2  -1   5     3438.15     3686.12     63.11 o 
  -1  -1   5     3165.95     3170.50     58.28 o 
   0  -1   5      718.31      705.54     16.20 o 
   1  -1   5      832.70      809.84     13.21 o 
   2  -1   5       25.53       20.71      2.90 o 
   3  -1   5       64.98       66.52      5.38 o 
   4  -1   5      370.47      361.10     14.26 o 
   5  -1   5      281.84      284.30     14.38 o 
   6  -1   5       33.50       20.08     15.92 o 
  -6   0   5      151.57      122.79     31.41 o 
  -5   0   5      128.92      146.83     20.83 o 
  -4   0   5        1.77        4.61      5.34 o 
  -3   0   5        7.22       11.57      9.04 o 
  -2   0   5     1517.96     1604.80     32.80 o 
  -1   0   5       36.05       41.80      4.97 o 
   0   0   5      535.90      531.40     12.31 o 
   1   0   5     2351.16     2182.28     35.45 o 
   2   0   5      103.25      127.87      7.83 o 
   3   0   5       44.78       55.06      5.75 o 
   4   0   5       25.19       28.76     10.35 o 
   5   0   5        6.67        6.49      8.39 o 
   6   0   5       36.52       19.43     12.21 o 
   7   0   5        0.89       36.17     20.32 o 
  -6   1   5       11.77        7.87     17.31 o 
  -5   1   5        2.27      -21.75     14.50 o 
  -4   1   5      367.22      392.22     22.32 o 
  -3   1   5      519.89      554.39     16.68 o 
  -2   1   5      758.74      729.83     22.93 o 
  -1   1   5       60.80       60.16      5.62 o 
   0   1   5      794.99      786.52     18.65 o 
   1   1   5      197.30      187.77      4.09 o 
   2   1   5      105.90      114.78      5.60 o 
   3   1   5      307.21      317.17      9.08 o 
   4   1   5      286.24      277.04     10.95 o 
   5   1   5      171.34      180.91     15.00 o 
   6   1   5        2.52        1.52     10.61 o 
   7   1   5      108.16       59.14     15.65 o 
  -5   2   5      155.35      158.19     21.75 o 
  -4   2   5       18.89       11.88      7.28 o 
  -3   2   5       19.64       24.02      6.38 o 
  -2   2   5       26.68       30.39      5.75 o 
  -1   2   5      127.59      157.90      8.84 o 
   0   2   5        0.04        0.20      2.85 o 
   1   2   5      494.70      476.75      7.67 o 
   2   2   5       65.62       61.24      3.54 o 
   3   2   5       83.13       92.01      5.64 o 
   4   2   5      153.38      192.90     11.97 o 
   5   2   5       86.90      105.57      9.14 o 
   6   2   5      326.46      331.21     18.88 o 
   7   2   5      128.00      122.19     26.63 o 
  -5   3   5        3.91       21.69     17.20 o 
  -4   3   5      163.13      163.77     13.69 o 
  -3   3   5      869.83      951.89     31.04 o 
  -2   3   5      350.12      361.41     12.76 o 
  -1   3   5      317.64      314.28     10.22 o 
   0   3   5       38.62       36.52      3.94 o 
   1   3   5      493.30      485.69      9.24 o 
   2   3   5      186.92      168.11      4.95 o 
   3   3   5      461.62      545.24     10.36 o 
   4   3   5        8.66       10.53      4.97 o 
   5   3   5      382.61      382.49     12.99 o 
   6   3   5       36.44       38.09     10.68 o 
   7   3   5        0.04      -13.62     15.02 o 
  -4   4   5       22.96       36.70     12.23 o 
  -3   4   5      221.50      233.23     18.83 o 
  -2   4   5       31.31       30.13      7.00 o 
  -1   4   5       16.26       17.64      4.50 o 
   0   4   5      314.54      291.91      9.97 o 
   1   4   5      569.59      560.46      9.49 o 
   2   4   5      217.21      206.74     11.18 o 
   3   4   5     1256.99     1346.37     23.47 o 
   4   4   5        0.03        1.38      4.14 o 
   5   4   5      558.25      565.81     15.54 o 
   6   4   5      274.45      249.50     23.88 o 
   7   4   5        4.48       10.07     15.38 o 
  -4   5   5       39.83       21.30     10.76 o 
  -3   5   5       38.62       49.99      9.54 o 
  -2   5   5      184.85      181.79      8.36 o 
  -1   5   5      215.14      203.24     11.91 o 
   0   5   5        4.10       -3.05      4.21 o 
   1   5   5        5.83        4.46      2.13 o 
   2   5   5       52.79       57.09      2.47 o 
   3   5   5       78.67       80.16      3.88 o 
   4   5   5        7.28       11.09      4.02 o 
   5   5   5      324.02      341.73     11.02 o 
   6   5   5       41.97       39.59      9.40 o 
   7   5   5        0.01       -4.83     20.14 o 
  -3   6   5       18.27        0.50      7.36 o 
  -2   6   5       28.25       26.83      6.82 o 
  -1   6   5        6.99        7.29      8.60 o 
   0   6   5      319.20      329.91     12.62 o 
   1   6   5       32.35       27.38      7.57 o 
   2   6   5       63.30       57.75      9.55 o 
   3   6   5       33.46       30.49      7.57 o 
   4   6   5      174.20      158.45     10.69 o 
   5   6   5       32.74       24.82      4.94 o 
   6   6   5       50.68       63.97     12.24 o 
  -2   7   5       58.24       42.54      9.38 o 
  -1   7   5      302.24      287.44     11.84 o 
   0   7   5        3.65        8.07      4.20 o 
   1   7   5        3.90        0.50      6.69 o 
   2   7   5        8.93        1.56      7.71 o 
   3   7   5        2.38       -0.79      8.00 o 
   4   7   5       17.75       16.56     11.68 o 
   5   7   5      221.15      228.84     15.69 o 
   6   7   5        0.02        2.31     11.28 o 
  -1   8   5       21.81       20.20      6.98 o 
   0   8   5        5.61        3.84      4.30 o 
   1   8   5       40.59       40.27     18.53 o 
   2   8   5      174.59      125.20     21.75 o 
   3   8   5      154.52      169.50     32.22 o 
   4   8   5        0.32      -14.10     16.51 o 
   5   8   5        5.90       -3.22     16.11 o 
   0   9   5        0.02       -2.00     12.89 o 
   1   9   5       27.13       17.80     15.02 o 
   2   9   5       43.00       30.39     13.94 o 
   3   9   5        1.85       13.35     12.81 o 
   4   9   5       45.75       43.95     17.40 o 
  -2  -9   6        3.70       11.28     19.33 o 
  -1  -9   6        0.36        8.27     10.47 o 
  -4  -8   6        2.67      -11.81     10.09 o 
  -3  -8   6        3.58        9.01      7.14 o 
  -2  -8   6       23.21       28.92      7.66 o 
  -1  -8   6       14.74       25.37      7.21 o 
   0  -8   6      206.78      213.43     17.32 o 
   1  -8   6       61.58       62.02     16.11 o 
  -5  -7   6       80.23       80.54     19.33 o 
  -4  -7   6       78.63       82.78     22.96 o 
  -3  -7   6       29.26       27.46      8.14 o 
  -2  -7   6      184.12      166.88      8.24 o 
  -1  -7   6        0.08      -12.13      9.02 o 
   0  -7   6       34.67       21.55      4.97 o 
   1  -7   6       21.56       20.46      8.18 o 
   2  -7   6       76.00       80.38      9.77 o 
   3  -7   6       36.78       31.95     11.63 o 
  -5  -6   6        0.14       -3.58     11.67 o 
  -4  -6   6        0.04        6.68      7.04 o 
  -3  -6   6      158.00      156.60     10.46 o 
  -2  -6   6        2.08        6.24      4.45 o 
  -1  -6   6      206.82      205.62      8.67 o 
   0  -6   6      579.06      607.92     16.88 o 
   1  -6   6      400.79      430.73     15.28 o 
   2  -6   6        0.51       -9.68      6.45 o 
   3  -6   6      110.15      112.21     11.39 o 
   4  -6   6        6.73      -13.51     18.27 o 
  -5  -5   6       19.25       11.97     13.17 o 
  -4  -5   6       74.84       73.16      9.12 o 
  -3  -5   6       27.87       32.20      5.72 o 
  -2  -5   6      106.95      118.59      6.76 o 
  -1  -5   6        6.34        7.08      4.06 o 
   0  -5   6      169.02      169.36      7.61 o 
   1  -5   6       64.66       70.49      7.05 o 
   2  -5   6       77.63       67.83      6.73 o 
   3  -5   6      217.76      233.22     13.70 o 
   4  -5   6       78.43       68.80     10.95 o 
  -6  -4   6      181.92      163.85     16.70 o 
  -5  -4   6      208.25      189.55     13.11 o 
  -4  -4   6       12.56        9.88      6.20 o 
  -3  -4   6      373.52      386.36     13.78 o 
  -2  -4   6       10.93        7.79      4.72 o 
  -1  -4   6      286.92      282.60      8.72 o 
   0  -4   6      259.82      255.72     10.51 o 
   1  -4   6       16.38       12.31      4.08 o 
   2  -4   6      212.60      212.70      8.60 o 
   3  -4   6      142.91      131.77      9.00 o 
   4  -4   6      183.57      165.85     12.18 o 
   5  -4   6        3.68      -13.89     16.47 o 
  -6  -3   6      148.20      142.20     26.47 o 
  -5  -3   6       20.74       13.21      8.14 o 
  -4  -3   6       52.35       52.59      9.88 o 
  -3  -3   6      543.97      533.20     13.67 o 
  -2  -3   6      266.82      284.42     12.21 o 
  -1  -3   6      279.92      259.14      8.03 o 
   0  -3   6      181.73      195.70      7.11 o 
   1  -3   6       22.23       24.26      4.14 o 
   2  -3   6      195.76      187.50      7.58 o 
   3  -3   6        7.00        8.50      5.02 o 
   4  -3   6       77.04       74.02      8.66 o 
   5  -3   6      287.17      285.65     19.44 o 
  -6  -2   6      139.96      176.49     25.37 o 
  -5  -2   6       18.30       -2.54     10.00 o 
  -4  -2   6       24.13        9.22      7.18 o 
  -3  -2   6      146.78      152.35      7.77 o 
  -2  -2   6       78.31       77.23      5.24 o 
  -1  -2   6      140.39      128.83      5.49 o 
   0  -2   6      450.14      428.56     11.78 o 
   1  -2   6      174.76      161.55      5.37 o 
   2  -2   6       26.83       21.61      4.26 o 
   3  -2   6        0.69       -5.04      3.36 o 
   4  -2   6        0.17        4.90      4.69 o 
   5  -2   6      119.43      127.18      9.91 o 
   6  -2   6        0.11       -3.87     12.00 o 
  -6  -1   6        0.80       -0.37     18.35 o 
  -5  -1   6      105.24       81.18     15.53 o 
  -4  -1   6      180.58      174.80     10.65 o 
  -3  -1   6      156.73      143.84      8.54 o 
  -2  -1   6      416.73      444.14     15.33 o 
  -1  -1   6       64.18       61.19      5.66 o 
   0  -1   6      105.81      112.68      6.51 o 
   1  -1   6      133.48      126.89      4.22 o 
   2  -1   6       54.51       53.09      5.22 o 
   3  -1   6      543.80      580.71     13.44 o 
   4  -1   6      693.50      728.18     17.97 o 
   5  -1   6      217.01      227.36     11.98 o 
   6  -1   6       26.88       34.32     11.70 o 
  -6   0   6      156.03      171.50     45.51 o 
  -5   0   6        2.31        2.37      9.38 o 
  -4   0   6        0.19      -12.51      8.34 o 
  -3   0   6      170.46      181.99     11.77 o 
  -2   0   6       96.14      104.80      7.56 o 
  -1   0   6        5.36        8.53      4.65 o 
   0   0   6     1158.20     1141.77     27.56 o 
   1   0   6        7.49       -1.13      4.46 o 
   2   0   6        3.46        2.29      1.46 o 
   3   0   6      169.71      173.45      7.49 o 
   4   0   6       90.92       96.07      9.32 o 
   5   0   6        6.94        9.74     10.09 o 
   6   0   6      174.68      170.78     17.65 o 
  -5   1   6      155.10      155.87     17.66 o 
  -4   1   6        6.54        8.16      7.72 o 
  -3   1   6       70.14       67.42      8.09 o 
  -2   1   6       32.98       32.92      9.65 o 
  -1   1   6      953.80      987.02     22.44 o 
   0   1   6      207.32      205.89      7.24 o 
   1   1   6      262.40      259.39      6.07 o 
   2   1   6        7.39        9.45      3.63 o 
   3   1   6      234.68      249.69      8.45 o 
   4   1   6       84.84       77.93      5.89 o 
   5   1   6       64.46       59.94     10.68 o 
   6   1   6       12.37       -4.10     20.68 o 
   7   1   6       40.67       -9.56     17.31 o 
  -5   2   6       48.15       48.46     29.40 o 
  -4   2   6      428.67      403.82     17.95 o 
  -3   2   6      715.21      696.84     20.35 o 
  -2   2   6       92.32       93.58      8.13 o 
  -1   2   6      499.85      550.06     13.77 o 
   0   2   6     1545.17     1567.62     27.22 o 
   1   2   6      374.63      353.18      7.42 o 
   2   2   6      467.14      498.06      9.78 o 
   3   2   6      249.41      249.02     12.66 o 
   4   2   6      139.08      154.53      7.82 o 
   5   2   6      143.18      146.44     14.07 o 
   6   2   6        3.71        0.49      9.23 o 
   7   2   6       23.01       22.56     16.14 o 
  -5   3   6       73.11       74.41     19.02 o 
  -4   3   6        7.67        8.04      9.79 o 
  -3   3   6        8.03       12.65      7.68 o 
  -2   3   6      870.35      865.55     30.92 o 
  -1   3   6       47.56       40.89      7.09 o 
   0   3   6      786.68      868.39     15.47 o 
   1   3   6        6.39        9.94      3.12 o 
   2   3   6      176.20      182.24      4.82 o 
   3   3   6       42.33       40.51      3.73 o 
   4   3   6      283.02      282.87      9.19 o 
   5   3   6       12.00       17.99      4.87 o 
   6   3   6      288.44      299.57     29.06 o 
   7   3   6       40.97       35.74     14.40 o 
  -4   4   6       28.55       40.55     10.08 o 
  -3   4   6        0.01       10.41     10.21 o 
  -2   4   6       72.46       88.67     11.16 o 
  -1   4   6        0.33        0.99      4.17 o 
   0   4   6        0.99       -1.96      4.72 o 
   1   4   6      943.46      876.69     14.89 o 
   2   4   6        3.01       -1.85      2.94 o 
   3   4   6        3.59        9.09      4.81 o 
   4   4   6       28.10       27.66      3.93 o 
   5   4   6       25.40       19.50      5.74 o 
   6   4   6       17.85       10.09      7.61 o 
   7   4   6       18.92       17.17     31.01 o 
  -4   5   6        1.86        2.46     12.21 o 
  -3   5   6       51.95       53.85      9.57 o 
  -2   5   6      596.38      569.33     15.57 o 
  -1   5   6       48.58       56.36      5.49 o 
   0   5   6        2.31       -2.53      3.13 o 
   1   5   6       63.67       72.96      4.44 o 
   2   5   6      297.33      293.22     17.80 o 
   3   5   6      232.22      226.52      7.44 o 
   4   5   6      230.78      234.92     10.46 o 
   5   5   6      112.68      132.24      7.55 o 
   6   5   6        5.21        2.70     10.54 o 
   7   5   6       83.05       83.83     16.79 o 
  -3   6   6       22.25       21.40      9.46 o 
  -2   6   6        2.78       -2.86      7.25 o 
  -1   6   6       35.90       50.93      7.80 o 
   0   6   6      110.88      123.36      7.52 o 
   1   6   6      239.58      241.11      8.19 o 
   2   6   6        3.20       13.60      8.56 o 
   3   6   6       42.77       40.28      3.95 o 
   4   6   6      140.19      128.80     14.01 o 
   5   6   6       26.17       19.12      4.61 o 
   6   6   6       31.15       -5.34     11.09 o 
  -2   7   6       56.41       74.23     12.76 o 
  -1   7   6      171.27      152.37      8.46 o 
   0   7   6       84.22       76.64      5.98 o 
   1   7   6      150.50      146.11      5.46 o 
   2   7   6      320.69      344.42     33.34 o 
   3   7   6       55.81       68.24     14.19 o 
   4   7   6       81.84       89.89     14.20 o 
   5   7   6      184.44      166.17     11.83 o 
   6   7   6       23.47        7.92      9.83 o 
  -1   8   6       94.62       85.07     11.70 o 
   0   8   6       95.55       91.68     10.01 o 
   1   8   6        3.47       23.72     11.70 o 
   2   8   6      143.46      173.45     16.52 o 
   3   8   6      317.97      321.89     22.70 o 
   4   8   6       20.07       34.25     20.94 o 
   5   8   6      105.79       97.46     24.97 o 
   1   9   6       36.48        5.42     12.80 o 
   2   9   6       24.12        7.86     11.42 o 
   3   9   6       19.89       34.50     17.63 o 
   4   9   6        4.46        3.41     13.54 o 
  -3  -8   7       22.59       22.96     10.82 o 
  -2  -8   7        0.16        8.12     14.90 o 
  -1  -8   7        0.28       16.34      8.93 o 
   0  -8   7      123.82      160.28     21.75 o 
  -4  -7   7      123.59      106.32     19.33 o 
  -3  -7   7      291.68      292.78     13.17 o 
  -2  -7   7      309.44      285.66     14.60 o 
  -1  -7   7        3.18        3.83      5.31 o 
   0  -7   7       18.15       15.25      5.32 o 
   1  -7   7       10.68       -0.92      8.34 o 
   2  -7   7       51.55       41.04     11.98 o 
  -5  -6   7       75.90       55.47     29.80 o 
  -4  -6   7        0.06        3.88     21.34 o 
  -3  -6   7      374.85      383.18     15.81 o 
  -2  -6   7      544.84      552.15     14.52 o 
  -1  -6   7        7.15       -6.50      4.34 o 
   0  -6   7       74.37       86.68      7.36 o 
   1  -6   7       79.76       80.69      8.71 o 
   2  -6   7       14.65       21.29      7.76 o 
   3  -6   7       21.92       19.86     10.81 o 
  -5  -5   7        0.18       10.93      9.63 o 
  -4  -5   7        7.38       16.33      8.94 o 
  -3  -5   7       43.55       47.53      7.45 o 
  -2  -5   7       26.31       37.97      5.96 o 
  -1  -5   7       12.32       12.61      5.70 o 
   0  -5   7      459.55      464.32     16.16 o 
   1  -5   7       13.15        8.57      5.45 o 
   2  -5   7       58.23       55.89      7.24 o 
   3  -5   7       47.82       62.67     10.65 o 
   4  -5   7       35.34       22.32     10.00 o 
  -5  -4   7       59.62       47.89     11.28 o 
  -4  -4   7       48.03       31.87      6.85 o 
  -3  -4   7      104.02       99.39     10.21 o 
  -2  -4   7       70.97       86.57      6.60 o 
  -1  -4   7        5.59       -2.72      5.54 o 
   0  -4   7      756.46      776.71     17.65 o 
   1  -4   7      130.00      127.16      5.43 o 
   2  -4   7      124.41      132.52      7.15 o 
   3  -4   7       71.79       81.89      7.22 o 
   4  -4   7        2.22        0.34      7.14 o 
   5  -4   7       29.48       17.99      9.87 o 
  -6  -3   7        1.24        6.30     15.92 o 
  -5  -3   7        7.31        9.31      8.19 o 
  -4  -3   7       67.93       76.21      8.53 o 
  -3  -3   7      310.31      296.14     11.11 o 
  -2  -3   7      473.57      475.78     14.58 o 
  -1  -3   7        4.08        4.91      3.83 o 
   0  -3   7        2.42       -7.38      4.92 o 
   1  -3   7      139.08      144.97      6.80 o 
   2  -3   7      140.38      139.20     10.49 o 
   3  -3   7        1.63        3.97      4.70 o 
   4  -3   7      135.05      115.02     10.78 o 
   5  -3   7       22.21       22.06     10.79 o 
  -6  -2   7      123.69      112.55     18.53 o 
  -5  -2   7       24.39        2.25     10.86 o 
  -4  -2   7        0.05       -5.13      7.79 o 
  -3  -2   7       12.15       11.67      7.53 o 
  -2  -2   7       35.50       29.24      7.84 o 
  -1  -2   7       21.96       12.87      5.93 o 
   0  -2   7       32.53       36.32      9.53 o 
   1  -2   7     2550.27     2605.26     38.25 o 
   2  -2   7     2428.57     2566.33     43.87 o 
   3  -2   7      371.70      369.38     11.44 o 
   4  -2   7       36.78       39.60      5.67 o 
   5  -2   7       34.97       40.51      8.37 o 
   6  -2   7       44.52       43.47     12.54 o 
  -6  -1   7        0.74        0.79     25.37 o 
  -5  -1   7        0.23        8.84     11.86 o 
  -4  -1   7      439.50      471.74     25.81 o 
  -3  -1   7       23.93       14.50      5.80 o 
  -2  -1   7      190.00      197.14      9.40 o 
  -1  -1   7        8.63       15.86      9.42 o 
   0  -1   7       17.48       13.96      7.67 o 
   1  -1   7     1269.62     1313.44     24.29 o 
   2  -1   7     1668.01     1788.04     36.16 o 
   3  -1   7      109.66      106.29      5.21 o 
   4  -1   7        1.03        4.48      6.17 o 
   5  -1   7        3.68       13.56      6.56 o 
   6  -1   7        3.32       -7.23      8.06 o 
  -5   0   7       26.11       16.33     10.43 o 
  -4   0   7       71.63       82.60     12.21 o 
  -3   0   7       74.29       66.79      8.14 o 
  -2   0   7       95.68       89.09      7.64 o 
  -1   0   7       19.01       20.49      2.19 o 
   0   0   7       25.08       25.65      5.71 o 
   1   0   7      228.58      218.59      8.09 o 
   2   0   7     2331.81     2320.77     35.11 o 
   3   0   7       81.59      103.57      6.81 o 
   4   0   7        0.27       -6.23      5.32 o 
   5   0   7      103.20      108.08     10.16 o 
   6   0   7       68.99       85.56     12.56 o 
  -5   1   7        5.34       -2.26     22.55 o 
  -4   1   7      187.85      176.55     19.65 o 
  -3   1   7      822.73      848.73     27.44 o 
  -2   1   7      355.22      361.15     12.24 o 
  -1   1   7      270.74      274.68     11.20 o 
   0   1   7        0.76       -3.41      5.07 o 
   1   1   7       19.23       17.90      2.36 o 
   2   1   7      192.35      208.28      6.72 o 
   3   1   7       42.96       51.19      5.13 o 
   4   1   7      119.59      122.04      7.93 o 
   5   1   7      422.36      431.91     15.64 o 
   6   1   7        2.22        2.20      8.71 o 
   7   1   7        1.88        1.53     12.86 o 
  -5   2   7       75.41      108.49     18.23 o 
  -4   2   7       16.43       18.43     19.15 o 
  -3   2   7     1807.59     1859.07     44.18 o 
  -2   2   7      325.58      334.62     12.57 o 
  -1   2   7      166.53      168.86      9.42 o 
   0   2   7      333.33      319.34      7.79 o 
   1   2   7      830.77      801.43     14.52 o 
   2   2   7      466.95      496.58      9.11 o 
   3   2   7       15.31       19.36      3.65 o 
   4   2   7       21.59       20.45      4.61 o 
   5   2   7        0.02        6.55      6.44 o 
   6   2   7       40.94       42.30      9.65 o 
   7   2   7       52.72       24.41     11.07 o 
  -4   3   7        4.07        2.74      8.21 o 
  -3   3   7       65.45       65.22     16.89 o 
  -2   3   7      272.81      273.07     17.66 o 
  -1   3   7      294.01      302.82     10.76 o 
   0   3   7        4.06        6.40      3.15 o 
   1   3   7        6.07        2.58      3.24 o 
   2   3   7       23.23       24.07      3.99 o 
   3   3   7      468.18      492.16     14.38 o 
   4   3   7      148.17      141.89      7.43 o 
   5   3   7       71.60       92.64     11.17 o 
   6   3   7      821.37      860.68     29.65 o 
   7   3   7       59.03       39.41     11.32 o 
  -4   4   7       12.60       11.71     11.82 o 
  -3   4   7        6.24       12.82     13.12 o 
  -2   4   7      101.44      107.25     12.79 o 
  -1   4   7        9.65       11.28      4.39 o 
   0   4   7      276.92      284.55      9.28 o 
   1   4   7      438.78      446.37     11.52 o 
   2   4   7      102.25      104.76      4.25 o 
   3   4   7      211.77      215.73      7.17 o 
   4   4   7        6.34        3.57      3.84 o 
   5   4   7       13.46       22.59      5.40 o 
   6   4   7      402.38      418.77     18.29 o 
   7   4   7        0.10       -1.10      9.66 o 
  -3   5   7      190.20      210.74     14.07 o 
  -2   5   7       22.87       32.61      5.65 o 
  -1   5   7        0.85       -0.80      4.75 o 
   0   5   7      162.31      165.20      6.91 o 
   1   5   7        3.55       11.74      3.46 o 
   2   5   7        2.21        5.03      2.58 o 
   3   5   7      106.72      110.12      5.04 o 
   4   5   7       28.92       34.16      4.67 o 
   5   5   7       10.23        2.71      4.93 o 
   6   5   7       36.76       29.01      8.03 o 
  -3   6   7       10.44       -4.02      8.28 o 
  -2   6   7        3.28       12.46      6.87 o 
  -1   6   7        1.06       18.21      9.01 o 
   0   6   7      160.64      166.92      8.64 o 
   1   6   7      472.05      474.04     11.73 o 
   2   6   7     1849.07     1899.89     26.91 o 
   3   6   7      224.88      232.58      7.26 o 
   4   6   7       11.19        5.57      4.64 o 
   5   6   7        4.82        7.84      5.53 o 
   6   6   7        1.40        0.98      8.71 o 
  -2   7   7      101.59      127.24     14.54 o 
  -1   7   7        1.19        0.93      6.14 o 
   0   7   7       58.07       56.36      6.79 o 
   1   7   7       86.31       78.87      4.50 o 
   2   7   7     1186.15     1172.17     36.25 o 
   3   7   7       33.53       38.15      9.10 o 
   4   7   7        0.03        4.40      3.74 o 
   5   7   7       97.13      101.89     13.25 o 
   6   7   7      128.82      131.32     16.78 o 
  -1   8   7       10.95        6.76     10.05 o 
   0   8   7       45.85       24.03      8.02 o 
   1   8   7       96.04      104.06     18.79 o 
   2   8   7       22.11       32.06     15.30 o 
   3   8   7      109.49      107.93     17.31 o 
   4   8   7        0.01        7.25     21.75 o 
   5   8   7        2.20       31.41     26.58 o 
   1   9   7       25.63       17.90     16.74 o 
   2   9   7        1.34      -10.47     20.94 o 
   3   9   7       74.14       98.74     19.73 o 
  -3  -8   8       12.74       51.58     13.70 o 
  -2  -8   8       24.34       41.21     13.11 o 
  -1  -8   8      182.96      203.34     17.73 o 
   0  -8   8       77.98      119.21     22.55 o 
   1  -8   8      100.76      136.12     36.24 o 
  -4  -7   8      185.57      262.57     29.80 o 
  -3  -7   8       49.11       19.45      8.85 o 
  -2  -7   8       12.82       13.86      6.90 o 
  -1  -7   8       22.21       27.07      8.01 o 
   0  -7   8       11.37       -2.66      7.29 o 
   1  -7   8        8.93       10.84      9.42 o 
   2  -7   8        6.83       12.89      9.11 o 
  -5  -6   8        8.61        6.44     12.89 o 
  -4  -6   8       51.84       46.59     10.78 o 
  -3  -6   8      105.70      112.79     22.41 o 
  -2  -6   8        7.88       13.49      5.55 o 
  -1  -6   8       39.45       44.31      6.91 o 
   0  -6   8       68.83       74.64     10.85 o 
   1  -6   8        1.44        4.18      5.01 o 
   2  -6   8      167.42      143.40     15.37 o 
   3  -6   8        2.62       14.70      7.53 o 
  -5  -5   8       32.84       30.49     10.65 o 
  -4  -5   8       23.56       28.14     11.19 o 
  -3  -5   8      911.63      964.35     31.57 o 
  -2  -5   8      796.17      860.85     23.55 o 
  -1  -5   8      112.62      110.34      6.32 o 
   0  -5   8        4.76        0.24      5.09 o 
   1  -5   8       12.34       10.44      4.62 o 
   2  -5   8        3.31        0.94      8.15 o 
   3  -5   8        1.90       14.69     12.09 o 
   4  -5   8       62.09       47.10     10.73 o 
  -5  -4   8      105.77      110.20     17.51 o 
  -4  -4   8       91.82       97.00     10.96 o 
  -3  -4   8      575.23      579.68     29.37 o 
  -2  -4   8       12.48       12.35      5.52 o 
  -1  -4   8       65.33       83.37      6.97 o 
   0  -4   8      407.81      426.87     12.88 o 
   1  -4   8       85.17       90.20      5.23 o 
   2  -4   8      141.75      134.52     12.79 o 
   3  -4   8       55.57       37.98      7.01 o 
   4  -4   8        1.66        0.22      7.08 o 
   5  -4   8        5.79       -6.40     10.31 o 
  -5  -3   8       34.32       26.95     12.43 o 
  -4  -3   8      135.61      119.64     10.88 o 
  -3  -3   8      201.15      196.70     10.94 o 
  -2  -3   8      645.88      696.33     18.89 o 
  -1  -3   8       63.55       72.10      6.07 o 
   0  -3   8        1.05        2.53      4.23 o 
   1  -3   8        8.22        8.25      4.29 o 
   2  -3   8       73.09       71.21      9.18 o 
   3  -3   8       77.92       69.87      6.90 o 
   4  -3   8      120.10      106.39      9.68 o 
   5  -3   8       12.30        8.57     10.18 o 
  -5  -2   8       56.78       55.42      9.63 o 
  -4  -2   8       44.07       39.07      7.02 o 
  -3  -2   8       59.61       75.99      9.61 o 
  -2  -2   8       35.42       47.19      7.23 o 
  -1  -2   8      639.35      740.89     18.96 o 
   0  -2   8     1522.57     1535.90     32.14 o 
   1  -2   8       10.05        8.55      3.53 o 
   2  -2   8      823.69      847.09     18.93 o 
   3  -2   8       36.60       34.73      5.39 o 
   4  -2   8       34.04       28.17      4.48 o 
   5  -2   8       53.05       49.01      6.96 o 
   6  -2   8      135.97      156.50     14.16 o 
  -5  -1   8       49.80       33.72     11.59 o 
  -4  -1   8      397.86      367.13     15.04 o 
  -3  -1   8      148.23      146.34      9.32 o 
  -2  -1   8        8.12        2.93      3.95 o 
  -1  -1   8        0.35        3.19      5.04 o 
   0  -1   8      631.31      661.13     17.14 o 
   1  -1   8        0.36        0.06      3.65 o 
   2  -1   8     1574.65     1678.35     29.39 o 
   3  -1   8       69.15       80.84      4.51 o 
   4  -1   8      309.30      296.54     13.95 o 
   5  -1   8       16.73       17.86      8.39 o 
   6  -1   8       19.89       24.28     10.85 o 
  -5   0   8       98.33      112.03     15.08 o 
  -4   0   8        4.75       -1.55      7.50 o 
  -3   0   8       56.60       77.39      8.54 o 
  -2   0   8      173.15      190.86     14.25 o 
  -1   0   8      905.80      980.59     21.93 o 
   0   0   8       10.12        9.30      4.42 o 
   1   0   8       20.81       40.21      9.66 o 
   2   0   8     2318.53     2401.48     41.90 o 
   3   0   8      118.80      120.13      5.69 o 
   4   0   8       33.59       41.51      6.98 o 
   5   0   8       94.92       94.28      8.95 o 
   6   0   8        7.00      -12.32     15.43 o 
  -5   1   8      105.35       95.85     15.92 o 
  -4   1   8        0.48      -13.73     14.23 o 
  -3   1   8       32.10       24.34     12.44 o 
  -2   1   8      461.57      452.97     15.55 o 
  -1   1   8      705.20      754.76     18.22 o 
   0   1   8      625.06      648.26     16.38 o 
   1   1   8       80.82       77.37      3.76 o 
   2   1   8      722.29      714.13     14.55 o 
   3   1   8      435.67      449.76     10.41 o 
   4   1   8      156.60      156.50      8.57 o 
   5   1   8      141.83      154.19     20.09 o 
   6   1   8       16.49       40.60      9.30 o 
  -5   2   8       30.76       42.76     21.75 o 
  -4   2   8      262.21      257.02     19.02 o 
  -3   2   8      101.51       81.80      8.89 o 
  -2   2   8       15.54       14.52      6.19 o 
  -1   2   8      228.17      226.68     11.16 o 
   0   2   8        0.22       -1.16      3.06 o 
   1   2   8      119.11      101.49      5.40 o 
   2   2   8      165.86      163.04      6.98 o 
   3   2   8      516.52      539.02     11.61 o 
   4   2   8      251.22      242.55     10.42 o 
   5   2   8        9.89        3.42      5.90 o 
   6   2   8       69.75       64.14     12.79 o 
   7   2   8      116.26      122.12     38.66 o 
  -4   3   8      142.97      134.42     22.76 o 
  -3   3   8        5.59        5.09      9.62 o 
  -2   3   8     1045.39     1050.28     28.83 o 
  -1   3   8      131.68      140.12     14.54 o 
   0   3   8        1.48        0.85      3.56 o 
   1   3   8        8.08        4.65      3.57 o 
   2   3   8        1.63        5.35      3.47 o 
   3   3   8      410.73      421.42      9.90 o 
   4   3   8      344.92      365.88     10.19 o 
   5   3   8       16.44       16.66      6.15 o 
   6   3   8       85.01       85.14     12.09 o 
   7   3   8      196.02      194.00     18.74 o 
  -4   4   8      214.71      185.42     19.78 o 
  -3   4   8        0.16       -3.23      7.06 o 
  -2   4   8       40.95       43.40      7.58 o 
  -1   4   8        7.01        3.48      4.83 o 
   0   4   8      206.83      199.44      7.73 o 
   1   4   8      389.67      408.13     11.62 o 
   2   4   8       69.22       79.36      4.17 o 
   3   4   8       14.10       16.13      3.81 o 
   4   4   8      268.30      285.54     11.21 o 
   5   4   8        2.63        3.39      4.99 o 
   6   4   8       66.19       70.66     12.79 o 
   7   4   8       87.02       59.78     12.44 o 
  -3   5   8       91.43       84.58     10.67 o 
  -2   5   8       76.28       68.52      9.62 o 
  -1   5   8      536.31      492.21     14.51 o 
   0   5   8       21.04       21.35      6.18 o 
   1   5   8       40.34       53.29      6.20 o 
   2   5   8       64.64       64.18      4.06 o 
   3   5   8       16.47       14.53      3.93 o 
   4   5   8       34.48       34.96      4.34 o 
   5   5   8        0.28        1.75      5.74 o 
   6   5   8       48.23       53.42      8.67 o 
  -2   6   8       10.77       18.04      9.05 o 
  -1   6   8      511.53      476.77     18.05 o 
   0   6   8      262.48      268.07     11.61 o 
   1   6   8       81.92       80.61      7.84 o 
   2   6   8      149.85      147.88      7.31 o 
   3   6   8      263.18      242.88      8.70 o 
   4   6   8      120.20      119.22      7.13 o 
   5   6   8       53.29       51.09      9.66 o 
   6   6   8      117.84      123.46     27.58 o 
  -2   7   8       61.92       85.55     19.71 o 
  -1   7   8        1.79       15.87     10.67 o 
   0   7   8      178.55      172.88     13.28 o 
   1   7   8       48.28       26.89      7.22 o 
   2   7   8       10.87       15.67      5.28 o 
   3   7   8       13.90       15.71      4.07 o 
   4   7   8      106.80       95.36      5.21 o 
   5   7   8       13.41       16.35      5.94 o 
   0   8   8       39.94       34.46      7.53 o 
   1   8   8        0.39       -1.31      5.30 o 
   2   8   8       21.85       32.22     21.75 o 
   3   8   8      256.44      294.25     28.19 o 
   4   8   8        0.26      -31.41     20.94 o 
   5   8   8        4.06        4.83     23.36 o 
   2   9   8        0.07       26.58     18.53 o 
   3   9   8       26.69       20.17     16.11 o 
  -2  -8   9       35.54       17.75     26.58 o 
  -1  -8   9        5.15       19.33     11.01 o 
  -3  -7   9       26.64       18.42     12.18 o 
  -2  -7   9      247.57      236.23     17.14 o 
  -1  -7   9      104.93      105.84     16.00 o 
   0  -7   9        1.59        0.35      9.38 o 
   1  -7   9      212.00      198.40     24.43 o 
   2  -7   9       16.51       10.87     14.81 o 
  -4  -6   9        6.90       -3.75     11.58 o 
  -3  -6   9        7.33        6.73      9.91 o 
  -2  -6   9        4.75       -8.87      5.91 o 
  -1  -6   9        4.24        4.87      7.15 o 
   0  -6   9        0.05        9.47      6.46 o 
   1  -6   9       63.35       91.29     11.97 o 
   2  -6   9      201.72      199.14     35.93 o 
   3  -6   9       51.01       29.03     13.37 o 
  -5  -5   9       68.60      104.44     37.86 o 
  -4  -5   9        3.01       -3.77      7.12 o 
  -3  -5   9      389.59      445.65     27.79 o 
  -2  -5   9      368.83      363.45     18.02 o 
  -1  -5   9        6.11       20.85      5.99 o 
   0  -5   9       26.31       23.89      6.30 o 
   1  -5   9       17.01       13.56      4.56 o 
   2  -5   9       67.97       76.53     11.18 o 
   3  -5   9        6.34        8.91      6.80 o 
   4  -5   9        0.01       -8.58      8.77 o 
  -5  -4   9       19.20       14.93     11.84 o 
  -4  -4   9        7.33        6.68     11.14 o 
  -3  -4   9       91.22       92.81     11.57 o 
  -2  -4   9      158.68      166.01      8.82 o 
  -1  -4   9      250.07      260.32     10.46 o 
   0  -4   9      106.42      107.69      8.26 o 
   1  -4   9       23.76       20.13      4.32 o 
   2  -4   9       80.57       78.01      9.25 o 
   3  -4   9       56.63       53.01      7.82 o 
   4  -4   9        3.40       -0.33      7.46 o 
   5  -4   9       33.27       45.12      9.87 o 
  -5  -3   9        0.38        1.95     18.90 o 
  -4  -3   9       15.28       13.67      8.43 o 
  -3  -3   9        0.54       -0.85      7.79 o 
  -2  -3   9      393.23      416.46     14.83 o 
  -1  -3   9       34.14       45.48      5.83 o 
   0  -3   9        1.39        0.56      3.98 o 
   1  -3   9       87.62       88.57      6.36 o 
   2  -3   9      121.46      129.92      6.82 o 
   3  -3   9      211.22      205.66     13.99 o 
   4  -3   9        8.11       10.23      7.21 o 
   5  -3   9       45.61       40.56     12.60 o 
  -5  -2   9       64.12       73.44     19.33 o 
  -4  -2   9      233.25      250.72     17.26 o 
  -3  -2   9       14.42        0.45      5.06 o 
  -2  -2   9       34.92       39.66      8.95 o 
  -1  -2   9       27.89       36.70      4.09 o 
   0  -2   9        5.06       11.92      7.09 o 
   1  -2   9      137.20      137.08      6.57 o 
   2  -2   9      251.39      266.56     10.07 o 
   3  -2   9        1.16       -5.34      3.85 o 
   4  -2   9       23.74       20.18      5.10 o 
   5  -2   9       86.32       78.00      7.70 o 
   6  -2   9       25.84       27.39     52.35 o 
  -5  -1   9        0.01        6.92      9.56 o 
  -4  -1   9        0.48        8.93      7.56 o 
  -3  -1   9      187.20      185.21      8.94 o 
  -2  -1   9      151.83      164.56      9.76 o 
  -1  -1   9     1807.81     1948.53     45.45 o 
   0  -1   9      255.07      260.50     11.07 o 
   1  -1   9      712.04      720.91     14.67 o 
   2  -1   9       10.75       20.62      4.70 o 
   3  -1   9       19.14       16.66      7.14 o 
   4  -1   9        0.11        0.57      3.43 o 
   5  -1   9      117.66      124.54     11.15 o 
   6  -1   9      124.90      142.68     14.61 o 
  -5   0   9       46.25       52.66     18.20 o 
  -4   0   9       22.99       24.51     11.60 o 
  -3   0   9        3.98        7.48      6.84 o 
  -2   0   9       36.89       38.36      5.53 o 
  -1   0   9       84.73       82.34      7.98 o 
   0   0   9       30.27       23.73      6.26 o 
   1   0   9       59.22       71.43      5.66 o 
   2   0   9     1000.51     1002.74     21.18 o 
   3   0   9        4.46       -2.71      5.40 o 
   4   0   9       12.96       13.62      5.97 o 
   5   0   9        6.63       -2.25      6.64 o 
   6   0   9        0.13       -0.61     10.85 o 
  -5   1   9        4.25        6.09     16.22 o 
  -4   1   9        0.43        2.65     13.69 o 
  -3   1   9      714.61      732.49     25.34 o 
  -2   1   9      548.69      563.48     18.25 o 
  -1   1   9       15.67       15.02      3.60 o 
   0   1   9       53.05       64.27      8.21 o 
   1   1   9      680.34      727.99     19.60 o 
   2   1   9      113.99      123.71      6.43 o 
   3   1   9       24.80       23.47      4.84 o 
   4   1   9      390.90      368.94     14.81 o 
   5   1   9        0.11       -4.76      5.90 o 
   6   1   9       65.29       68.47     10.14 o 
  -4   2   9       26.53       46.54     15.83 o 
  -3   2   9       56.30       53.03      8.57 o 
  -2   2   9      203.93      229.04     12.29 o 
  -1   2   9        1.99        0.35      6.11 o 
   0   2   9        9.58        5.76      4.84 o 
   1   2   9       89.72       89.86      5.41 o 
   2   2   9        1.87       -0.47      3.90 o 
   3   2   9       57.91       46.16      5.44 o 
   4   2   9      135.68      121.62      6.97 o 
   5   2   9        3.82       12.21      6.86 o 
   6   2   9        7.47       16.04      8.04 o 
  -4   3   9       38.07       30.72     11.80 o 
  -3   3   9       91.46       87.55     11.93 o 
  -2   3   9      631.60      645.38     22.02 o 
  -1   3   9        9.28        6.38     10.35 o 
   0   3   9      138.81      143.29      6.36 o 
   1   3   9        0.21       -2.64      3.43 o 
   2   3   9       12.95       15.14      3.37 o 
   3   3   9       76.73       72.04      6.36 o 
   4   3   9       92.89       99.49      5.61 o 
   5   3   9        6.44       -3.71      4.48 o 
   6   3   9      295.00      305.35     16.05 o 
  -3   4   9       82.12      100.55     22.15 o 
  -2   4   9      198.16      171.82     13.95 o 
  -1   4   9      131.01      141.99      8.54 o 
   0   4   9        0.66        3.18      4.23 o 
   1   4   9       87.09       88.25      4.78 o 
   2   4   9      206.15      197.82     10.19 o 
   3   4   9       12.59        8.21      3.95 o 
   4   4   9      148.79      152.26      7.05 o 
   5   4   9      114.48      100.22      6.74 o 
   6   4   9       59.37       64.67     12.47 o 
  -3   5   9        0.12       -6.11     11.93 o 
  -2   5   9       50.86       63.34     11.49 o 
  -1   5   9      284.46      300.86     12.61 o 
   0   5   9       81.01       76.98      5.81 o 
   1   5   9       23.77       24.41      4.35 o 
   2   5   9       32.33       29.10      3.86 o 
   3   5   9       12.07        5.60      5.07 o 
   4   5   9       78.77       77.65      5.70 o 
   5   5   9      133.57      135.33      8.27 o 
   6   5   9      253.95      238.69     17.90 o 
  -2   6   9       15.31        5.81     12.68 o 
  -1   6   9       74.33       73.37     10.24 o 
   0   6   9        0.73       -3.25      4.61 o 
   1   6   9      221.88      241.31      8.67 o 
   2   6   9      138.71      142.70      5.65 o 
   3   6   9       12.68       11.55      4.62 o 
   4   6   9        8.27        2.73      4.48 o 
   5   6   9       82.57       81.46      7.88 o 
   6   6   9        2.41        5.25      9.35 o 
  -1   7   9       49.48       59.78     16.11 o 
   0   7   9       23.75       17.83      6.29 o 
   1   7   9        1.62        2.71      4.29 o 
   2   7   9        0.32        2.04      4.45 o 
   3   7   9       14.09       20.22      6.76 o 
   4   7   9       16.59       22.40      6.32 o 
   5   7   9       26.45       26.94      9.77 o 
   0   8   9      113.32      105.49     12.79 o 
   1   8   9       32.98       37.03     18.03 o 
   2   8   9       48.40       62.38     21.75 o 
   3   8   9       31.48       19.72     13.69 o 
   4   8   9       23.68       51.55     20.14 o 
  -3  -7  10       43.36       43.59     11.46 o 
  -2  -7  10       19.49       24.28     10.73 o 
  -1  -7  10       37.56       37.47      8.30 o 
   0  -7  10       13.10       11.36      9.88 o 
   1  -7  10       18.54       31.82     12.81 o 
  -4  -6  10       25.59       23.61     23.76 o 
  -3  -6  10       14.01       37.40      9.05 o 
  -2  -6  10       46.41       39.12      8.38 o 
  -1  -6  10        5.93       -1.18      7.08 o 
   0  -6  10       79.03       62.94      9.38 o 
   1  -6  10      480.33      526.81     23.37 o 
   2  -6  10      244.87      267.12     18.81 o 
   3  -6  10        0.62        9.13      9.79 o 
  -4  -5  10        2.95       -5.86      8.62 o 
  -3  -5  10       31.36       34.08     10.63 o 
  -2  -5  10       35.29       26.59      7.48 o 
  -1  -5  10        6.07        6.05      7.02 o 
   0  -5  10        7.23        9.02      5.46 o 
   1  -5  10       55.49       47.72      5.46 o 
   2  -5  10       26.73       31.70     11.39 o 
   3  -5  10       25.69        3.91      9.62 o 
   4  -5  10      220.32      185.25     27.72 o 
  -5  -4  10      282.44      245.28     24.16 o 
  -4  -4  10      101.89       76.87     35.58 o 
  -3  -4  10       27.48       26.58     18.53 o 
  -2  -4  10       29.26       25.90      6.83 o 
  -1  -4  10       18.04       24.55      6.56 o 
   0  -4  10       74.28       72.01      7.31 o 
   1  -4  10      375.40      370.41     12.61 o 
   2  -4  10        0.17        5.89      7.95 o 
   3  -4  10       47.74       40.10     16.10 o 
   4  -4  10        6.15        1.47      8.56 o 
  -5  -3  10       91.96       85.16     22.15 o 
  -4  -3  10       60.94       62.42     13.44 o 
  -3  -3  10       97.27       94.88     25.40 o 
  -2  -3  10      398.97      410.13     25.46 o 
  -1  -3  10        2.53        7.03      5.07 o 
   0  -3  10       98.08       98.68     10.11 o 
   1  -3  10        2.43        3.17      4.27 o 
   2  -3  10      112.68      114.61      7.46 o 
   3  -3  10      390.73      408.96     22.90 o 
   4  -3  10       21.06       11.69      7.67 o 
   5  -3  10        4.30       -2.70      7.93 o 
  -5  -2  10      120.11      119.05     30.61 o 
  -4  -2  10       24.53       21.52     11.46 o 
  -3  -2  10       24.53       -2.59     13.14 o 
  -2  -2  10       55.67       55.18      8.64 o 
  -1  -2  10        6.15        3.29      5.72 o 
   0  -2  10       20.19       26.09      8.14 o 
   1  -2  10       88.07       87.20      5.40 o 
   2  -2  10       40.21       30.71      8.20 o 
   3  -2  10        7.46       17.57     13.09 o 
   4  -2  10       84.14       74.72      6.82 o 
   5  -2  10        0.05       -0.59      6.52 o 
  -5  -1  10        0.04       21.31     17.36 o 
  -4  -1  10        2.28        6.32      6.73 o 
  -3  -1  10      254.93      235.43     12.16 o 
  -2  -1  10       27.04       29.06      7.81 o 
  -1  -1  10      265.14      267.58     11.42 o 
   0  -1  10       32.92       37.27      4.29 o 
   1  -1  10        2.03       -0.38      2.74 o 
   2  -1  10      520.56      526.09     15.42 o 
   3  -1  10      228.03      230.37     12.40 o 
   4  -1  10       14.98       20.37      4.29 o 
   5  -1  10      183.93      176.71     10.19 o 
   6  -1  10       58.70       61.12     23.75 o 
  -5   0  10      174.96      165.02     22.96 o 
  -4   0  10       69.93       49.97      9.83 o 
  -3   0  10       99.62       88.08     12.27 o 
  -2   0  10       62.71       53.62      7.82 o 
  -1   0  10      608.30      656.87     18.94 o 
   0   0  10        9.44       14.45      5.70 o 
   1   0  10       75.50       84.55      7.98 o 
   2   0  10      241.72      231.82     18.19 o 
   3   0  10       15.04       13.70      4.81 o 
   4   0  10       71.69       71.60      8.93 o 
   5   0  10       30.83       31.35     11.38 o 
   6   0  10        6.76       16.98     14.90 o 
  -4   1  10       91.23       68.87     18.23 o 
  -3   1  10        3.77       14.80     11.16 o 
  -2   1  10      480.05      475.00     16.61 o 
  -1   1  10        6.30       13.39      7.14 o 
   0   1  10      565.10      582.00     16.80 o 
   1   1  10       44.60       35.36      3.90 o 
   2   1  10      139.80      139.73      6.86 o 
   3   1  10       39.68       36.30      6.32 o 
   4   1  10        6.16        4.44      4.95 o 
   5   1  10      134.44      148.83     10.58 o 
   6   1  10       89.56       53.57     10.93 o 
  -4   2  10      165.60      195.89     21.00 o 
  -3   2  10       34.37       60.58     17.89 o 
  -2   2  10       16.72       11.05      6.51 o 
  -1   2  10       30.54       26.11      6.63 o 
   0   2  10      271.95      273.07     10.62 o 
   1   2  10      605.29      632.01     13.75 o 
   2   2  10      304.31      303.23      9.37 o 
   3   2  10       98.26      101.16      5.91 o 
   4   2  10        3.63        6.18      3.57 o 
   5   2  10       12.52        6.32      5.00 o 
   6   2  10      160.13      155.91     13.04 o 
  -4   3  10       10.11       15.90     16.22 o 
  -3   3  10        3.09       -7.92     19.02 o 
  -2   3  10        1.29        0.39      8.02 o 
  -1   3  10      532.18      540.90     17.72 o 
   0   3  10      103.10      101.08     12.60 o 
   1   3  10      399.38      409.15     11.08 o 
   2   3  10        2.15        1.18      3.50 o 
   3   3  10      206.76      215.95     12.91 o 
   4   3  10       72.76       78.10      5.87 o 
   5   3  10       82.20       88.39      7.05 o 
   6   3  10        0.04        5.08      9.02 o 
  -3   4  10        7.11        6.20      9.11 o 
  -2   4  10      101.39       85.73     10.28 o 
  -1   4  10        0.65       -8.19      6.51 o 
   0   4  10        1.63        1.93      4.58 o 
   1   4  10       73.08       70.46      4.98 o 
   2   4  10      424.74      394.71     14.99 o 
   3   4  10       97.27      106.47      6.76 o 
   4   4  10       53.87       43.41      4.93 o 
   5   4  10        1.06       -7.98      5.32 o 
   6   4  10        0.60       -6.78      8.78 o 
  -3   5  10       36.94       58.69     17.55 o 
  -2   5  10       58.46       57.97     15.94 o 
  -1   5  10      239.34      221.90     12.19 o 
   0   5  10       70.68       69.52      7.31 o 
   1   5  10       30.24       28.27      4.38 o 
   2   5  10      523.68      544.84     12.57 o 
   3   5  10      576.71      638.68     20.53 o 
   4   5  10      199.21      214.09      9.33 o 
   5   5  10        0.75       -2.68      4.94 o 
   6   5  10       12.18        4.43     10.79 o 
  -2   6  10        0.33       -2.46     14.88 o 
  -1   6  10        0.01        9.22      8.78 o 
   0   6  10        0.03       -6.24      5.12 o 
   1   6  10      100.52      113.52      7.25 o 
   2   6  10      169.41      173.12      7.22 o 
   3   6  10       14.01        9.93      5.03 o 
   4   6  10       95.18      108.86      6.71 o 
   5   6  10       22.87       34.14      9.40 o 
   6   6  10        0.58       33.18     15.20 o 
  -1   7  10        4.65      -14.85     13.26 o 
   0   7  10      116.50      136.35     17.03 o 
   1   7  10       35.39       31.37      7.74 o 
   2   7  10        1.74       -4.00      3.87 o 
   3   7  10      178.49      175.33      7.91 o 
   4   7  10        1.30       -6.53      5.65 o 
   5   7  10       20.16       34.89     12.02 o 
   1   8  10      121.72      152.55     21.15 o 
   2   8  10       48.13       55.22     13.02 o 
   3   8  10       53.58       43.11     14.60 o 
   4   8  10      156.83      166.73     29.80 o 
  -2  -7  11      336.81      357.30     26.37 o 
  -1  -7  11      327.13      332.79     22.79 o 
   0  -7  11       35.48       30.54     16.88 o 
   1  -7  11       11.75        4.83      9.06 o 
  -3  -6  11       24.62        9.04     13.88 o 
  -2  -6  11      131.42      121.36     13.48 o 
  -1  -6  11      342.82      351.70     14.90 o 
   0  -6  11       17.21       13.33      8.60 o 
   1  -6  11        1.47       -2.15     10.23 o 
   2  -6  11        6.28       30.14     16.44 o 
  -4  -5  11       24.82       18.08     10.53 o 
  -3  -5  11      103.71      153.29     15.33 o 
  -2  -5  11       39.27       40.97      9.23 o 
  -1  -5  11      111.14       98.61      8.63 o 
   0  -5  11        6.53       15.39      9.18 o 
   1  -5  11       44.40       39.30      6.30 o 
   2  -5  11        0.01        7.47     10.81 o 
   3  -5  11       66.16       64.31     14.84 o 
  -4  -4  11       12.80       -5.94     18.11 o 
  -3  -4  11        4.40        5.26     10.73 o 
  -2  -4  11       75.81       74.80     21.24 o 
  -1  -4  11       53.55       67.20      7.31 o 
   0  -4  11       39.71       36.79      6.98 o 
   1  -4  11      112.34      122.93      7.38 o 
   2  -4  11        1.42      -16.64     11.09 o 
   3  -4  11       71.01       71.11     10.76 o 
   4  -4  11        0.21       16.55     18.53 o 
  -4  -3  11        4.25       23.38     12.37 o 
  -3  -3  11      122.59      139.34     24.16 o 
  -2  -3  11      194.03      198.92     12.09 o 
  -1  -3  11      318.06      321.32     11.04 o 
   0  -3  11        9.92       10.34      9.73 o 
   1  -3  11      272.16      274.39      9.56 o 
   2  -3  11      204.32      201.16     15.81 o 
   3  -3  11       89.12       70.70     11.02 o 
   4  -3  11       28.69       47.52     14.81 o 
   5  -3  11       55.21       35.08     33.83 o 
  -4  -2  11        6.68       20.24     14.78 o 
  -3  -2  11        1.20      -10.64     13.06 o 
  -2  -2  11       92.56      100.65      9.27 o 
  -1  -2  11        5.28        5.43      7.64 o 
   0  -2  11       69.39       73.08      5.94 o 
   1  -2  11      119.65      112.72      6.75 o 
   2  -2  11      948.28     1000.24     25.87 o 
   3  -2  11     1072.43     1131.71     32.82 o 
   4  -2  11       49.70       43.29      9.56 o 
   5  -2  11       95.97       64.82     13.37 o 
  -4  -1  11        0.43        8.57     11.28 o 
  -3  -1  11      165.88      152.99      9.81 o 
  -2  -1  11       86.82       82.27     13.25 o 
  -1  -1  11       60.52       66.31      8.85 o 
   0  -1  11       70.57       73.31      9.24 o 
   1  -1  11        8.69        9.94      4.24 o 
   2  -1  11       62.00       70.83      6.18 o 
   3  -1  11       32.19       18.35      9.00 o 
   4  -1  11      147.07      137.26     11.43 o 
   5  -1  11        7.52       10.52      4.71 o 
   6  -1  11       12.12       13.42     12.47 o 
  -4   0  11       12.40       20.16     21.34 o 
  -3   0  11       52.51       66.40      6.61 o 
  -2   0  11      200.67      200.73     11.27 o 
  -1   0  11      103.07      124.95     10.23 o 
   0   0  11      188.84      205.06     14.89 o 
   1   0  11      296.85      276.99     11.29 o 
   2   0  11        5.11       -2.56      5.67 o 
   3   0  11      361.42      353.45     12.35 o 
   4   0  11        0.14        3.54      5.42 o 
   5   0  11       22.28       16.03      3.52 o 
   6   0  11       20.99       16.82     12.70 o 
  -4   1  11       11.64       10.43     11.67 o 
  -3   1  11      245.24      238.98     26.82 o 
  -2   1  11     1005.56     1016.41     22.66 o 
  -1   1  11      122.91      127.50     17.16 o 
   0   1  11        5.94        2.37      6.99 o 
   1   1  11       89.41       87.14      8.28 o 
   2   1  11        9.09        9.71      4.27 o 
   3   1  11      125.04      128.17      7.53 o 
   4   1  11       22.17       21.79      8.94 o 
   5   1  11       73.32       70.54      8.41 o 
   6   1  11       31.42       35.84     15.95 o 
  -4   2  11        1.87      -11.28     24.97 o 
  -3   2  11       28.02       22.92     17.17 o 
  -2   2  11      600.18      610.98     21.10 o 
  -1   2  11      513.82      513.04     13.44 o 
   0   2  11        0.36        4.87      4.42 o 
   1   2  11       45.89       48.88      4.80 o 
   2   2  11      134.26      137.28      6.79 o 
   3   2  11       96.94       92.90      6.36 o 
   4   2  11       75.61       82.25      7.48 o 
   5   2  11       32.29       35.10      7.03 o 
   6   2  11        1.09       11.05      8.48 o 
  -3   3  11       73.20       74.08     14.16 o 
  -2   3  11       15.97        1.34     11.83 o 
  -1   3  11      484.62      480.28     14.29 o 
   0   3  11       74.25       78.26      5.19 o 
   1   3  11        3.08       -1.93      4.70 o 
   2   3  11       26.23       25.64      6.72 o 
   3   3  11       19.42       10.53      4.54 o 
   4   3  11       31.96       37.17      5.88 o 
   5   3  11      136.31      132.50     10.75 o 
   6   3  11       21.99       30.49     10.72 o 
  -3   4  11        9.29       -5.09     16.20 o 
  -2   4  11        0.68       -8.31     10.56 o 
  -1   4  11      277.44      250.17     13.72 o 
   0   4  11       35.02       23.40      4.62 o 
   1   4  11       12.13       12.31      4.18 o 
   2   4  11      267.24      268.07      9.51 o 
   3   4  11       55.67       56.69      6.41 o 
   4   4  11       24.03       14.31      7.74 o 
   5   4  11        0.51       -1.87      8.79 o 
   6   4  11       17.76       21.30      9.44 o 
  -2   5  11       58.17       20.36     13.16 o 
  -1   5  11       31.89       49.91      8.87 o 
   0   5  11       63.79       48.92      5.41 o 
   1   5  11        4.18        7.00      5.03 o 
   2   5  11       95.28       89.61      7.45 o 
   3   5  11       96.24       96.65      8.94 o 
   4   5  11       44.27       51.62      5.86 o 
   5   5  11      119.33      128.22     10.77 o 
   6   5  11        6.55        5.24     17.72 o 
  -1   6  11        2.01       -7.36      9.96 o 
   0   6  11       97.65      110.49      8.83 o 
   1   6  11      206.56      223.27      9.50 o 
   2   6  11      210.04      196.69      8.53 o 
   3   6  11      806.82      879.53     26.57 o 
   4   6  11        5.13       -0.51      7.34 o 
   5   6  11        6.97        1.99      8.63 o 
   0   7  11        0.13        3.77     10.02 o 
   1   7  11       42.95       42.39     10.20 o 
   2   7  11       30.04       36.00      7.22 o 
   3   7  11      460.27      485.22     19.06 o 
   4   7  11        7.97        3.67      6.98 o 
   5   7  11        0.83        5.37      9.67 o 
   2   8  11        0.64      -11.42     13.70 o 
   3   8  11       17.89       31.79     31.01 o 
  -1  -7  12       12.06       24.97     20.94 o 
   0  -7  12       18.69       16.65     15.35 o 
  -3  -6  12       18.31        6.11     24.97 o 
  -2  -6  12       26.84       13.09     11.10 o 
  -1  -6  12        0.44       -6.27     12.06 o 
   0  -6  12        0.01        1.95      8.58 o 
   1  -6  12       21.37       31.48     10.95 o 
   2  -6  12        0.47       11.76     11.60 o 
  -3  -5  12        0.72        0.81     15.38 o 
  -2  -5  12      442.73      455.29     21.09 o 
  -1  -5  12      231.45      219.21     11.67 o 
   0  -5  12        2.33        8.62     10.81 o 
   1  -5  12        0.44       -4.62      6.68 o 
   2  -5  12       21.39       30.46     10.65 o 
   3  -5  12       18.51      -15.30     25.63 o 
  -4  -4  12      105.37       94.14     16.64 o 
  -3  -4  12       79.58       68.34     12.08 o 
  -2  -4  12      163.93      168.43     14.20 o 
  -1  -4  12        6.39        9.92      7.30 o 
   0  -4  12       38.66       46.22      8.31 o 
   1  -4  12      142.38      141.89     10.14 o 
   2  -4  12      100.48       93.47      8.03 o 
   3  -4  12       18.63       15.85     15.70 o 
   4  -4  12        4.20       14.28     12.73 o 
  -4  -3  12       11.16       23.23     11.09 o 
  -3  -3  12       58.84       72.17     28.59 o 
  -2  -3  12       41.16       44.70     13.38 o 
  -1  -3  12      375.76      409.81     18.18 o 
   0  -3  12       46.53       43.53      6.79 o 
   1  -3  12       52.34       44.66      5.39 o 
   2  -3  12       30.77       32.99      6.15 o 
   3  -3  12      270.85      256.91     16.51 o 
   4  -3  12        5.43       -0.43     21.34 o 
  -4  -2  12       79.53       52.71     23.76 o 
  -3  -2  12       54.49       31.39     10.28 o 
  -2  -2  12        0.16        9.82     11.00 o 
  -1  -2  12      137.00      154.90     11.02 o 
   0  -2  12      412.29      451.40     13.39 o 
   1  -2  12      142.28      138.70     11.35 o 
   2  -2  12        0.46        1.49      5.59 o 
   3  -2  12      308.83      272.81     14.79 o 
   4  -2  12        7.89      -11.68     17.32 o 
   5  -2  12       28.01       20.05     24.97 o 
  -4  -1  12        6.68       -1.53     11.22 o 
  -3  -1  12      338.79      359.59     26.12 o 
  -2  -1  12       42.59       36.25      8.58 o 
  -1  -1  12       65.86       63.74     15.11 o 
   0  -1  12      130.20      126.37      9.57 o 
   1  -1  12      127.65      132.34     10.85 o 
   2  -1  12      106.25      106.44      8.28 o 
   3  -1  12       31.56       18.72      7.31 o 
   4  -1  12        8.68       24.36     17.04 o 
   5  -1  12       45.26       33.83     15.38 o 
  -4   0  12       91.10       70.39     16.49 o 
  -3   0  12        2.64       -9.67     19.33 o 
  -2   0  12       35.60       27.27      8.19 o 
  -1   0  12       39.28       37.17      6.83 o 
   0   0  12      114.56      129.17     10.57 o 
   1   0  12       46.82       43.79      4.62 o 
   2   0  12       53.05       38.99      6.06 o 
   3   0  12      618.88      665.64     19.30 o 
   4   0  12       25.53       34.04     13.24 o 
   5   0  12       10.77       25.63      8.84 o 
   6   0  12       12.08        4.44     14.14 o 
  -4   1  12       45.25       34.73     14.20 o 
  -3   1  12        0.03        3.36     13.53 o 
  -2   1  12      160.44      168.56     14.82 o 
  -1   1  12      453.11      426.94     17.18 o 
   0   1  12      446.77      484.51     20.47 o 
   1   1  12        8.32       12.66      9.07 o 
   2   1  12      115.06      103.53      6.84 o 
   3   1  12      203.24      220.49     10.40 o 
   4   1  12      164.77      154.01     10.78 o 
   5   1  12        2.47        5.39      9.00 o 
   6   1  12       52.31       57.63     19.73 o 
  -3   2  12      172.12      199.32     23.76 o 
  -2   2  12      288.21      289.51     18.42 o 
  -1   2  12        2.73        0.65      7.44 o 
   0   2  12        8.54        2.52      8.06 o 
   1   2  12       44.90       35.07      5.28 o 
   2   2  12       59.41       54.40      6.36 o 
   3   2  12      114.21      107.70      7.68 o 
   4   2  12      138.74      124.53      8.74 o 
   5   2  12       57.27       43.47     11.16 o 
   6   2  12        3.90        6.97      8.31 o 
  -3   3  12       27.98       -3.80     10.71 o 
  -2   3  12       24.38       37.29     12.27 o 
  -1   3  12      318.81      321.66     12.00 o 
   0   3  12        7.19        5.60      5.31 o 
   1   3  12        0.96        8.92      4.98 o 
   2   3  12        1.81       10.99      4.37 o 
   3   3  12        6.71        5.94      5.68 o 
   4   3  12      228.62      247.21     12.33 o 
   5   3  12       12.72       11.49      4.55 o 
   6   3  12        0.09       -4.16      9.32 o 
  -2   4  12       14.15       -1.74      9.50 o 
  -1   4  12       57.00       72.98      8.04 o 
   0   4  12       13.30        5.61      6.34 o 
   1   4  12      229.46      240.97      9.78 o 
   2   4  12      183.65      177.67      8.49 o 
   3   4  12        0.37        1.42      5.69 o 
   4   4  12       14.24       -2.34      5.99 o 
   5   4  12       32.95       25.46     13.10 o 
   6   4  12       31.06       19.80     14.78 o 
  -2   5  12      115.82      118.15     15.17 o 
  -1   5  12       42.23       31.18      7.31 o 
   0   5  12      340.02      333.33     13.70 o 
   1   5  12      114.56      121.37      7.63 o 
   2   5  12      174.07      172.15     11.94 o 
   3   5  12        2.06        8.66      6.55 o 
   4   5  12        4.20       -2.31      7.62 o 
   5   5  12        0.36        5.73     15.36 o 
  -1   6  12       45.33       51.97     11.31 o 
   0   6  12      280.67      245.89     13.72 o 
   1   6  12       34.84       30.58      6.38 o 
   2   6  12       23.40        9.94      5.82 o 
   3   6  12       57.19       84.77     11.35 o 
   4   6  12       97.43      117.04     15.94 o 
   5   6  12       26.24       43.43     13.16 o 
   0   7  12        7.05        3.19     17.09 o 
   1   7  12       59.35       29.42     10.54 o 
   2   7  12       28.89       33.94      8.14 o 
   3   7  12      121.83      109.30     11.67 o 
   4   7  12        6.28       12.84     30.20 o 
  -2  -6  13       11.28       15.13      8.98 o 
  -1  -6  13       28.41       39.49     10.62 o 
   0  -6  13       10.47       22.64     10.46 o 
   1  -6  13       13.39       28.63     15.02 o 
  -3  -5  13        1.27        9.51     19.02 o 
  -2  -5  13      132.57      127.92     30.72 o 
  -1  -5  13       71.07       60.83      7.74 o 
   0  -5  13       29.11        8.68     11.74 o 
   1  -5  13       34.63       40.56     12.32 o 
   2  -5  13       68.77       77.91     12.96 o 
  -3  -4  13        1.97       -0.59     10.63 o 
  -2  -4  13      274.30      255.46     18.40 o 
  -1  -4  13       15.04       20.19     12.09 o 
   0  -4  13       84.69       92.26      8.09 o 
   1  -4  13      113.24      129.05      9.33 o 
   2  -4  13        5.13       -7.65     10.18 o 
   3  -4  13       20.72       22.13     11.35 o 
  -3  -3  13       34.37        7.76     11.58 o 
  -2  -3  13        0.91        6.87     20.22 o 
  -1  -3  13      185.38      185.41     15.50 o 
   0  -3  13       37.27       34.96      7.70 o 
   1  -3  13        9.09        4.66      6.06 o 
   2  -3  13        1.36       -0.45      7.88 o 
   3  -3  13        4.61       -5.69      9.57 o 
   4  -3  13      193.54      178.57     22.19 o 
  -4  -2  13        8.97       -5.30     17.63 o 
  -3  -2  13        4.48        1.82      9.48 o 
  -2  -2  13        0.01      -10.67     11.14 o 
  -1  -2  13       16.34        9.36      9.28 o 
   0  -2  13       37.15       37.52      7.55 o 
   1  -2  13       25.11       15.75      4.17 o 
   2  -2  13       82.74       79.92      9.12 o 
   3  -2  13        0.27        6.85      8.37 o 
   4  -2  13        5.15       13.72     14.51 o 
   5  -2  13        6.48       11.63     12.24 o 
  -4  -1  13       39.30       55.31     19.02 o 
  -3  -1  13       15.00       19.24     16.51 o 
  -2  -1  13       69.45       80.36     14.59 o 
  -1  -1  13        0.02       -4.05      8.85 o 
   0  -1  13      125.80      122.96     10.96 o 
   1  -1  13       94.25       88.88      8.16 o 
   2  -1  13      171.61      156.00     10.41 o 
   3  -1  13        2.09        8.16      6.17 o 
   4  -1  13       37.60       23.18     10.20 o 
   5  -1  13       19.96       10.87     11.39 o 
  -3   0  13        0.41       18.12     14.81 o 
  -2   0  13       93.45      104.55     13.76 o 
  -1   0  13      102.01       93.53     10.45 o 
   0   0  13      194.63      191.25     12.19 o 
   1   0  13      116.70      136.27      9.04 o 
   2   0  13      133.99      131.29      9.02 o 
   3   0  13      273.49      263.64     12.45 o 
   4   0  13       11.20       -9.39     13.94 o 
   5   0  13        0.69      -17.52     16.91 o 
  -3   1  13       40.84       24.66     12.49 o 
  -2   1  13       72.31       90.01     17.31 o 
  -1   1  13       37.54       36.64      9.71 o 
   0   1  13        0.94        2.07      6.55 o 
   1   1  13        5.94        4.44      6.12 o 
   2   1  13      285.98      287.05     10.38 o 
   3   1  13      202.25      217.26     13.63 o 
   4   1  13        2.54        9.21     10.21 o 
   5   1  13      163.42      131.47     18.18 o 
  -3   2  13       32.63       21.75     20.94 o 
  -2   2  13       18.62       27.69     12.54 o 
  -1   2  13      122.19      103.75     13.00 o 
   0   2  13      163.85      174.78     12.40 o 
   1   2  13       16.85       13.84      6.84 o 
   2   2  13       22.98       33.78      5.11 o 
   3   2  13        5.53       11.10      6.82 o 
   4   2  13        1.00        7.29      7.37 o 
   5   2  13      101.64       73.03      9.87 o 
   6   2  13       31.46       23.82     12.82 o 
  -2   3  13        3.21       37.72     13.56 o 
  -1   3  13      263.51      254.67     11.42 o 
   0   3  13       68.57       66.89      8.61 o 
   1   3  13        3.24        8.06      6.68 o 
   2   3  13       17.48       14.73      5.25 o 
   3   3  13        1.37        1.77      5.96 o 
   4   3  13      107.61      120.19      9.86 o 
   5   3  13        0.26       -8.09      6.68 o 
   6   3  13       19.79        9.78     12.63 o 
  -2   4  13        0.20        5.75     12.44 o 
  -1   4  13      106.48      119.95     17.07 o 
   0   4  13       82.83       60.51      8.61 o 
   1   4  13        6.69        4.30      6.86 o 
   2   4  13        0.10       -5.17     10.42 o 
   3   4  13       20.37       21.61     20.66 o 
   4   4  13       37.82       33.77      7.17 o 
   5   4  13       31.25       34.53      9.20 o 
  -1   5  13       10.75       -1.27      6.74 o 
   0   5  13      251.54      240.64     15.25 o 
   1   5  13       11.80       16.24      7.64 o 
   2   5  13        9.41        7.70     10.43 o 
   3   5  13        1.00       -3.18      7.22 o 
   4   5  13      133.35      145.64     10.89 o 
   5   5  13      111.21      118.55     16.16 o 
   0   6  13       53.06       48.68      9.70 o 
   1   6  13       30.82       32.00      8.08 o 
   2   6  13       61.78       54.89      9.21 o 
   3   6  13       15.89       24.97     14.50 o 
   4   6  13        2.41        0.98     12.48 o 
   1   7  13       26.26       19.13     10.21 o 
   2   7  13       14.71       19.86     10.15 o 
  -2  -5  14       53.20       41.87     15.47 o 
  -1  -5  14        0.56       15.63     10.62 o 
   0  -5  14        0.51       -5.84      7.82 o 
   1  -5  14        1.15        2.06     14.13 o 
   2  -5  14        0.09       -7.86     15.08 o 
  -2  -4  14       54.07       64.17     12.43 o 
  -1  -4  14        3.01        4.67      7.70 o 
   0  -4  14       96.42      104.91      9.27 o 
   1  -4  14        4.58        4.19      7.20 o 
   2  -4  14       58.09       60.79     12.55 o 
   3  -4  14       31.64        9.85     13.69 o 
  -3  -3  14       85.36       54.77     29.00 o 
  -2  -3  14       67.31       82.07     14.82 o 
  -1  -3  14      118.71      130.43     13.59 o 
   0  -3  14        0.85       -3.97      5.41 o 
   1  -3  14        2.09        3.02      8.36 o 
   2  -3  14       26.97        7.78      9.03 o 
   3  -3  14      133.59      112.43     15.08 o 
   4  -3  14      235.53      206.70     39.06 o 
  -3  -2  14        4.08        8.71     10.43 o 
  -2  -2  14        7.74        6.53     13.69 o 
  -1  -2  14       80.42       58.69     12.17 o 
   0  -2  14        9.00        1.68      7.96 o 
   1  -2  14        3.06       -4.29      4.48 o 
   2  -2  14        0.89       -0.30      6.62 o 
   3  -2  14      174.98      187.67     29.80 o 
   4  -2  14       51.12       63.90     17.32 o 
  -3  -1  14        2.72        5.99     20.14 o 
  -2  -1  14      282.40      323.38     26.48 o 
  -1  -1  14       98.17       94.21     20.13 o 
   0  -1  14      249.14      257.45     14.98 o 
   1  -1  14       12.41        4.53      5.21 o 
   2  -1  14       53.39       50.15      7.85 o 
   3  -1  14       69.80       52.09      9.42 o 
   4  -1  14       80.74       68.01     31.41 o 
   5  -1  14        5.72       10.92     22.15 o 
  -3   0  14       46.01       26.85     26.18 o 
  -2   0  14      292.97      282.73     35.04 o 
  -1   0  14      507.55      552.97     24.79 o 
   0   0  14      241.54      262.29     16.62 o 
   1   0  14       17.78       12.53     10.27 o 
   2   0  14       64.74       66.84      7.31 o 
   3   0  14      147.24      146.85     11.81 o 
   4   0  14        3.26       -8.25     13.71 o 
   5   0  14        1.36       -0.05     14.78 o 
  -3   1  14        2.29       26.59     17.55 o 
  -2   1  14       28.78      -31.41     20.94 o 
  -1   1  14       69.69       77.12     13.05 o 
   0   1  14       16.04       25.57      8.72 o 
   1   1  14      140.66      148.23      8.30 o 
   2   1  14        9.90        5.22      5.50 o 
   3   1  14        0.09        5.08      5.31 o 
   4   1  14       42.29       25.65     12.69 o 
   5   1  14       24.62       29.35     11.68 o 
  -2   2  14        0.64      -18.82     12.55 o 
  -1   2  14       30.83       35.37     11.29 o 
   0   2  14       25.05       40.20     13.12 o 
   1   2  14       70.72       68.83     10.33 o 
   2   2  14      257.79      271.87     12.69 o 
   3   2  14       14.27        1.51      6.30 o 
   4   2  14       35.51       29.16      7.35 o 
   5   2  14        1.23       -9.53      7.81 o 
  -2   3  14       90.63       60.85     15.24 o 
  -1   3  14       10.72       28.12     12.54 o 
   0   3  14       26.22       23.31      8.89 o 
   1   3  14       60.34       76.01      8.95 o 
   2   3  14       49.93       61.53     11.09 o 
   3   3  14        3.63        0.07      9.77 o 
   4   3  14       76.57       85.70     10.30 o 
   5   3  14        5.81       13.72      8.64 o 
  -1   4  14       76.86       87.89     15.40 o 
   0   4  14       28.55       28.66      7.65 o 
   1   4  14       13.05       17.25      9.02 o 
   2   4  14       63.57       51.57      8.19 o 
   3   4  14      448.35      499.26     21.95 o 
   4   4  14      274.11      286.55     15.65 o 
   5   4  14       58.56       45.81     10.98 o 
  -1   5  14       38.99       39.39     14.26 o 
   0   5  14       66.06       67.48      8.48 o 
   1   5  14        0.00        5.76     10.81 o 
   2   5  14       54.07       26.59      8.64 o 
   3   5  14      540.63      590.00     26.61 o 
   4   5  14      197.59      240.88     44.30 o 
   5   5  14        8.55       -1.05     14.68 o 
   1   6  14       14.73        7.54     10.13 o 
   2   6  14       79.74       93.36     29.00 o 
   3   6  14        1.62       20.94     16.11 o 
   4   6  14        7.54        0.81     15.30 o 
   0  -5  15       60.61       45.10     14.50 o 
   1  -5  15        8.73        4.85     15.92 o 
  -2  -4  15        1.85        6.13     15.71 o 
  -1  -4  15       24.48       11.64     27.39 o 
   0  -4  15       18.51       15.06      7.23 o 
   1  -4  15       26.87       21.93     15.02 o 
   2  -4  15      132.50      112.87     17.03 o 
  -2  -3  15       77.06       67.35     22.55 o 
  -1  -3  15       87.50       98.33     16.22 o 
   0  -3  15       43.80       39.96      9.42 o 
   1  -3  15        3.17       19.15     11.51 o 
   2  -3  15       60.67       51.83     13.92 o 
   3  -3  15      109.52       67.96     15.65 o 
  -2  -2  15       14.69       27.33     17.93 o 
  -1  -2  15       28.90       42.56     12.24 o 
   0  -2  15       38.43       62.72     15.83 o 
   1  -2  15      111.27       99.04     10.23 o 
   2  -2  15      116.49      108.04     23.00 o 
   3  -2  15      102.76       73.53     13.26 o 
   4  -2  15      110.18       51.55     26.58 o 
  -2  -1  15       29.79       17.76     12.49 o 
  -1  -1  15        0.02       16.11     10.82 o 
   0  -1  15       38.85       25.27     10.25 o 
   1  -1  15        1.09        7.27      8.14 o 
   2  -1  15       21.56       -1.71     10.42 o 
   3  -1  15       38.14       26.72     27.56 o 
   4  -1  15        1.46        7.65     10.82 o 
  -2   0  15       13.59       -2.82     10.82 o 
  -1   0  15      145.10      130.31     15.35 o 
   0   0  15      177.89      180.31     14.93 o 
   1   0  15      175.00      191.95     14.34 o 
   2   0  15       29.12       18.06      7.53 o 
   3   0  15       59.19       51.38     10.69 o 
   4   0  15       56.76       34.63     25.77 o 
   5   0  15       14.52       -9.28     24.97 o 
  -2   1  15      102.89      132.90     29.80 o 
  -1   1  15      250.03      266.85     23.06 o 
   0   1  15      181.69      210.68     32.76 o 
   1   1  15       14.00       10.69      8.84 o 
   2   1  15        8.93        5.37      4.49 o 
   3   1  15        3.07        1.29      6.11 o 
   4   1  15      109.70       96.75     15.31 o 
   5   1  15        0.58       20.44     15.92 o 
  -2   2  15       40.80       32.22     70.07 o 
  -1   2  15      240.09      197.98     17.45 o 
   0   2  15      143.08      148.77     14.61 o 
   1   2  15        6.49        1.54      7.63 o 
   2   2  15        6.35       11.13     16.51 o 
   3   2  15       31.00       23.29      8.37 o 
   4   2  15       20.71       35.19      9.70 o 
   5   2  15       12.05        8.43     12.90 o 
  -1   3  15       10.33      -26.87     21.75 o 
   0   3  15      425.49      430.35     22.67 o 
   1   3  15       50.06       55.12      9.33 o 
   2   3  15       94.39       79.55      8.16 o 
   3   3  15       14.00       -1.49      7.27 o 
   4   3  15        2.59        8.07     10.42 o 
   5   3  15        0.75       -7.43     10.29 o 
  -1   4  15       15.77       24.67     12.54 o 
   0   4  15      161.05      165.12     26.01 o 
   1   4  15      125.18      115.17     12.79 o 
   2   4  15       33.79       43.76      8.84 o 
   3   4  15        2.85        8.65      8.30 o 
   4   4  15        0.03       -6.72      9.32 o 
   0   5  15        0.92        9.67     14.20 o 
   1   5  15        4.03       15.56     14.50 o 
   2   5  15        2.13        1.40     15.43 o 
   3   5  15       57.76       46.72     11.09 o 
   4   5  15       68.74       60.41     23.36 o 
   2   6  15      100.54       81.88     14.51 o 
   3   6  15       12.62       19.33     16.91 o 
   0  -4  16        1.15       19.98     18.19 o 
   1  -4  16       20.05        3.79     16.22 o 
  -1  -3  16        2.59       -2.39     15.92 o 
   0  -3  16      249.24      200.67     21.07 o 
   1  -3  16       45.35       26.72      8.62 o 
   2  -3  16        0.11       -8.05     11.22 o 
  -2  -2  16       26.49       33.54     19.84 o 
  -1  -2  16       22.80        6.25     11.67 o 
   0  -2  16       35.38       33.26     16.83 o 
   1  -2  16       24.53       27.41      5.74 o 
   2  -2  16       19.23       17.00     10.28 o 
   3  -2  16        9.05        8.20     17.20 o 
  -2  -1  16      147.73      154.62     24.77 o 
  -1  -1  16      117.97      128.05     19.71 o 
   0  -1  16       30.37       38.32     15.63 o 
   1  -1  16        4.84       11.39      5.27 o 
   2  -1  16        3.89       -0.30      9.64 o 
   3  -1  16      138.54      104.62     13.87 o 
   4  -1  16        0.81       -6.68     11.67 o 
  -2   0  16       11.47       -3.47     18.77 o 
  -1   0  16        0.31       -3.69     10.78 o 
   0   0  16        8.80       15.04     19.73 o 
   1   0  16        0.01       -1.43     15.08 o 
   2   0  16        0.01       -2.01      4.80 o 
   3   0  16       31.64       19.61     12.32 o 
   4   0  16      120.03      108.18     20.29 o 
  -1   1  16      248.74      206.36     23.27 o 
   0   1  16      128.23      125.47     14.04 o 
   1   1  16       15.52       22.66      7.09 o 
   2   1  16        1.07        2.77     10.44 o 
   3   1  16       56.67       40.87      8.00 o 
   4   1  16       56.13       43.46     12.13 o 
  -1   2  16       72.32       60.12     17.41 o 
   0   2  16       23.66       50.77     13.49 o 
   1   2  16       13.23        9.01     11.05 o 
   2   2  16       13.16        2.64     12.09 o 
   3   2  16       12.52       16.44      7.53 o 
   4   2  16       29.70       55.96     11.83 o 
  -1   3  16        4.20        7.25     22.55 o 
   0   3  16      102.75       78.18     10.52 o 
   1   3  16       10.57       17.85      8.69 o 
   2   3  16       16.98       18.12      7.88 o 
   3   3  16        1.32        1.20     11.70 o 
   4   3  16       14.15        4.80     13.66 o 
   0   4  16       76.92       69.16     23.89 o 
   1   4  16        4.05        3.88      7.66 o 
   2   4  16       25.91       18.88     12.43 o 
   3   4  16      139.88      149.01     20.41 o 
   4   4  16        0.35       -6.44     14.81 o 
   2   5  16       13.65        4.93     10.88 o 
   3   5  16       75.75      109.54     25.77 o 
   1  -3  17       49.62       16.74     17.36 o 
  -1  -2  17        9.26      -19.80     17.06 o 
   0  -2  17       57.92       36.39     21.75 o 
   1  -2  17        2.08        3.81     15.92 o 
   2  -2  17        0.44      -13.00     31.82 o 
  -1  -1  17       15.88       -0.23     18.12 o 
   0  -1  17       86.55       85.76     19.64 o 
   1  -1  17       23.43       48.67     26.58 o 
   2  -1  17       58.12       66.76     14.20 o 
   3  -1  17       34.82       16.53     18.50 o 
  -1   0  17        0.11       15.21     14.10 o 
   0   0  17        2.93       10.16     11.09 o 
   1   0  17      130.26      126.05     10.64 o 
   2   0  17       32.69       36.19     12.73 o 
   3   0  17       67.86       32.66     17.41 o 
  -1   1  17        1.09      -27.79     18.53 o 
   0   1  17        3.89       13.69     16.91 o 
   1   1  17        9.35       -0.59      6.33 o 
   2   1  17        1.56        5.87     11.42 o 
   3   1  17      133.70      138.17     29.40 o 
   0   2  17       22.84       39.36     13.37 o 
   1   2  17       29.89       23.60      8.16 o 
   2   2  17       36.42       53.17     14.30 o 
   3   2  17       10.42        1.14     16.41 o 
   0   3  17       71.85       53.19     13.84 o 
   1   3  17       20.66       12.88      9.46 o 
   2   3  17        0.13      -18.27     17.22 o 
   3   3  17       61.17       43.24     14.32 o 
   2   4  17        5.96       16.62     17.03 o 
   1  -1  18       55.63       46.51     19.91 o 
   1   0  18      218.98      214.69     49.13 o 
   2   0  18        7.40       43.87     18.77 o 
   1   1  18       20.49       12.89     28.19 o 
   2   1  18       26.26       12.62     16.39 o 
   1   2  18      108.57       77.53     19.64 o 
                                                 
